# Supplementary material for: Whole Genome Sequencing Reveals Signatures for Artificial Selection for Different Sizes in Japanese Primitive Dog Breeds
Source: Front Genet. 2021 Jul 14;12:671686. doi: 10.3389/fgene.2021.671686 (PMC8317602; doi:10.3389/fgene.2021.671686)
Supplement: Supplementary file 1 [file Table_1.XLSX]

## Sheet: Sheet1
SUPPLEMENTARY TABLE S1 | Selective sweeps identified by Fst with sliding window apporach
Chromosome	Begin	End	Fst	Genes colocolized with the window*
3	91475001	91500000	0.310589	ENSCAFG00000035016,FGFRL1
16	15225001	15250000	0.308867	GBX1,IQCA1L
3	91325001	91350000	0.292924	-
3	91450001	91475000	0.273123	RNF212
3	38500001	38525000	0.272767	FAM189A1
3	22825001	22850000	0.270305	-
27	5450001	5475000	0.265795	TUBA1B
3	22925001	22950000	0.264911	-
3	36275001	36300000	0.263628	-
24	36400001	36425000	0.262647	SLC9A8
3	91375001	91400000	0.262133	CTBP1
16	14225001	14250000	0.260822	ZNF282
3	38325001	38350000	0.257606	APBA2
3	89900001	89925000	0.257093	-
27	7850001	7875000	0.254074	ENSCAFG00000035466,ENSCAFG00000038709
24	36325001	36350000	0.253573	ENSCAFG00000011452
3	91350001	91375000	0.252458	-
27	7900001	7925000	0.252025	ENSCAFG00000038709
24	36375001	36400000	0.251253	SLC9A8
3	38450001	38475000	0.251241	FAM189A1
16	14250001	14275000	0.250264	ZNF282
3	25475001	25500000	0.249636	-
2	29950001	29975000	0.248878	-
24	36525001	36550000	0.245595	-
8	47950001	47975000	0.241609	-
27	7825001	7850000	0.239165	-
27	7875001	7900000	0.238791	ENSCAFG00000038709
27	5275001	5300000	0.237445	C1QL4,TROAP,RF00100
27	5625001	5650000	0.236941	FKBP11,CCDC65
10	725001	750000	0.236704	-
3	32825001	32850000	0.236617	-
3	36150001	36175000	0.235625	-
3	36250001	36275000	0.235217	-
20	15750001	15775000	0.234228	-
34	1225001	1250000	0.232937	ENSCAFG00000040545
5	43000001	43025000	0.23091	-
3	39750001	39775000	0.229152	-
14	2025001	2050000	0.229005	-
3	38275001	38300000	0.228793	APBA2
36	28200001	28225000	0.227578	FSIP2
34	1175001	1200000	0.226576	-
11	4300001	4325000	0.225528	KCNN2
4	62725001	62750000	0.2255	-
15	41175001	41200000	0.225092	-
3	25375001	25400000	0.224934	ATG10,ENSCAFG00000035590
34	775001	800000	0.224355	-
24	36475001	36500000	0.223917	SNAI1
6	40150001	40175000	0.223679	AXIN1
34	975001	1000000	0.223343	DNAH5
3	30150001	30175000	0.222602	-
16	13125001	13150000	0.222359	CALD1
3	36200001	36225000	0.222323	-
26	28950001	28975000	0.222221	-
3	35025001	35050000	0.222102	-
21	24100001	24125000	0.22197	PPME1,ENSCAFG00000040299
6	45700001	45725000	0.221544	-
3	38100001	38125000	0.221229	-
3	32850001	32875000	0.220909	-
27	5575001	5600000	0.220163	WNT1,WNT10B
3	26050001	26075000	0.219956	RASGRF2
37	24200001	24225000	0.218886	-
5	61025001	61050000	0.218816	CAMTA1
34	950001	975000	0.217901	DNAH5
3	35050001	35075000	0.217563	-
36	28025001	28050000	0.217533	-
3	32650001	32675000	0.217345	OCA2
4	54475001	54500000	0.2169	-
3	89950001	89975000	0.216188	-
7	60475001	60500000	0.215185	-
7	61725001	61750000	0.215047	-
3	31225001	31250000	0.214928	-
34	1475001	1500000	0.214853	-
16	16350001	16375000	0.213408	-
3	91050001	91075000	0.213252	-
3	36225001	36250000	0.213132	-
27	18625001	18650000	0.212646	ERGIC2
34	875001	900000	0.212535	DNAH5
17	15675001	15700000	0.212493	LDAH
3	91275001	91300000	0.212278	NCAPG
5	62625001	62650000	0.212257	SPSB1
27	375001	400000	0.21183	NEUROD4
3	32925001	32950000	0.211822	-
3	35000001	35025000	0.211482	ATP10A
5	57825001	57850000	0.210922	PRDM16
3	32625001	32650000	0.210329	OCA2
3	39800001	39825000	0.210248	SELENOS
3	89975001	90000000	0.210225	-
17	13275001	13300000	0.21008	-
3	37550001	37575000	0.209857	-
2	33350001	33375000	0.209833	-
20	30500001	30525000	0.209447	-
3	32775001	32800000	0.209401	-
3	90400001	90425000	0.209109	-
26	30100001	30125000	0.209083	DGCR2
3	91025001	91050000	0.208755	-
3	38125001	38150000	0.208722	-
34	18600001	18625000	0.208319	-
21	49225001	49250000	0.208294	-
34	900001	925000	0.207364	DNAH5
4	17875001	17900000	0.20722	-
33	23650001	23675000	0.206655	-
34	2375001	2400000	0.206248	-
3	24925001	24950000	0.20586	-
5	63875001	63900000	0.205791	CDK10,SPATA33,CHMP1A
34	18550001	18575000	0.205686	-
2	43725001	43750000	0.205163	-
34	1200001	1225000	0.205024	-
33	24350001	24375000	0.204931	STXBP5L
3	23475001	23500000	0.204366	EDIL3
3	38075001	38100000	0.203979	MCEE
5	63850001	63875000	0.203893	VPS9D1,SPATA2L
3	38475001	38500000	0.203876	FAM189A1
3	36175001	36200000	0.203607	-
3	91000001	91025000	0.203289	-
5	40650001	40675000	0.203214	SLC47A1
33	8975001	9000000	0.203192	-
21	24075001	24100000	0.203151	PPME1
4	18300001	18325000	0.203015	LRRTM3
34	1425001	1450000	0.20268	-
3	36500001	36525000	0.202232	-
2	33325001	33350000	0.202019	-
24	36350001	36375000	0.201897	SLC9A8
33	25025001	25050000	0.201247	IQCB1
3	30650001	30675000	0.200819	-
7	61125001	61150000	0.200766	-
3	29750001	29775000	0.200459	S100Z
37	24425001	24450000	0.200015	-
3	32575001	32600000	0.199712	OCA2
3	36325001	36350000	0.199602	-
34	1550001	1575000	0.199323	-
34	1150001	1175000	0.199276	-
3	31575001	31600000	0.199208	-
37	24450001	24475000	0.199168	-
3	34900001	34925000	0.199163	ATP10A
5	40575001	40600000	0.198919	ALDH3A2
3	38525001	38550000	0.198669	FAM189A1,ENSCAFG00000031423
34	2950001	2975000	0.198411	CTNND2
3	89925001	89950000	0.198168	-
18	45375001	45400000	0.198045	-
3	38150001	38175000	0.197959	-
2	36100001	36125000	0.197341	-
7	65025001	65050000	0.197076	CABLES1
26	28050001	28075000	0.197042	SPECC1L
16	15250001	15275000	0.196643	GBX1,ENSCAFG00000004830,CHPF2
3	52950001	52975000	0.196488	-
26	30500001	30525000	0.195943	LZTR1,AIFM3
6	47950001	47975000	0.195309	-
26	25175001	25200000	0.195026	-
3	34925001	34950000	0.19488	ATP10A,ENSCAFG00000039900
3	23500001	23525000	0.194794	EDIL3
34	1450001	1475000	0.194699	-
6	24125001	24150000	0.194613	-
4	17850001	17875000	0.194413	-
22	5475001	5500000	0.194029	ENSCAFG00000039972,ERICH6B
16	18925001	18950000	0.193986	ENSCAFG00000037270,ENSCAFG00000034588
20	31550001	31575000	0.193912	-
7	61775001	61800000	0.193765	-
34	925001	950000	0.19364	DNAH5
3	31525001	31550000	0.193607	COR6C40
8	62375001	62400000	0.193301	TMEM251
3	38775001	38800000	0.193132	FAM189A1
15	40400001	40425000	0.192902	-
11	50725001	50750000	0.192748	UBAP2
36	27925001	27950000	0.192699	-
5	62650001	62675000	0.192691	-
3	32950001	32975000	0.192614	GABRG3
34	3025001	3050000	0.192422	CTNND2
3	34175001	34200000	0.192345	-
5	64025001	64050000	0.192226	-
34	2200001	2225000	0.191909	-
4	54500001	54525000	0.191876	-
16	12325001	12350000	0.191801	MTPN
16	14675001	14700000	0.191712	ENSCAFG00000004543,REPIN1,ENSCAFG00000032636
16	15600001	15625000	0.191684	PRKAG2
15	40450001	40475000	0.191545	-
3	25500001	25525000	0.191488	-
3	36300001	36325000	0.191484	NDN
34	2500001	2525000	0.191403	CTNND2
3	90150001	90175000	0.19108	-
34	1075001	1100000	0.190659	-
3	25125001	25150000	0.190488	-
34	1875001	1900000	0.190108	-
3	38300001	38325000	0.190102	APBA2
34	1600001	1625000	0.190055	-
3	29400001	29425000	0.189981	PDE8B
3	25700001	25725000	0.18987	SSBP2
27	2175001	2200000	0.18968	-
27	5075001	5100000	0.189634	KCNH3,MCRS1
2	32475001	32500000	0.18955	-
34	1025001	1050000	0.189032	-
26	30200001	30225000	0.188843	ZNF74
36	28625001	28650000	0.188804	-
3	37575001	37600000	0.188666	-
16	16975001	17000000	0.188318	-
34	1000001	1025000	0.188184	DNAH5
33	24700001	24725000	0.188044	-
3	91300001	91325000	0.187979	-
27	18600001	18625000	0.187612	ERGIC2
34	35000001	35025000	0.187537	SLC7A14
27	18550001	18575000	0.18733	-
16	19400001	19425000	0.186846	LMBR1
37	24225001	24250000	0.186798	-
3	25350001	25375000	0.18678	ATG10
3	30675001	30700000	0.186448	-
6	24175001	24200000	0.186324	ENSCAFG00000023577,CRYM
3	32800001	32825000	0.186322	-
27	6100001	6125000	0.185951	-
3	23550001	23575000	0.185801	EDIL3
3	38600001	38625000	0.185699	FAM189A1
3	38375001	38400000	0.185626	APBA2
34	28000001	28025000	0.185508	-
3	90650001	90675000	0.185317	-
34	2425001	2450000	0.185168	-
20	30475001	30500000	0.185157	-
6	40700001	40725000	0.184642	PGB
10	8300001	8325000	0.184302	-
28	2550001	2575000	0.184214	-
16	19350001	19375000	0.184143	LMBR1
28	2875001	2900000	0.184023	CXCL12
5	42875001	42900000	0.183736	-
26	30125001	30150000	0.183704	-
15	41250001	41275000	0.183556	IGF1
34	2225001	2250000	0.183484	-
3	38900001	38925000	0.183434	-
6	47875001	47900000	0.18337	-
16	46950001	46975000	0.183051	-
26	28925001	28950000	0.183023	-
27	4950001	4975000	0.182765	NCKAP5L,ENSCAFG00000036479,FMNL3
6	38000001	38025000	0.182705	ENSCAFG00000024340,ENSCAFG00000019304
36	28650001	28675000	0.182494	-
6	63325001	63350000	0.182366	SPATA1
20	8250001	8275000	0.182359	FANCD2
3	25275001	25300000	0.182342	ATG10
6	53250001	53275000	0.18213	-
3	35125001	35150000	0.18212	-
3	23400001	23425000	0.18207	EDIL3
11	24725001	24750000	0.181939	SPOCK1
5	40500001	40525000	0.18181	ALDH3A2
21	49450001	49475000	0.18108	-
27	9950001	9975000	0.180993	TMEM117
21	32600001	32625000	0.180989	-
34	18775001	18800000	0.180962	-
29	15975001	16000000	0.180834	-
5	40975001	41000000	0.180711	-
37	24125001	24150000	0.180694	ENSCAFG00000039936,RF01983
34	1650001	1675000	0.180686	-
15	40700001	40725000	0.180612	-
3	38425001	38450000	0.180538	FAM189A1
3	90300001	90325000	0.180536	-
16	16650001	16675000	0.18027	-
27	6025001	6050000	0.180227	-
3	25800001	25825000	0.180104	SSBP2
3	22800001	22825000	0.179983	-
16	12350001	12375000	0.179978	-
16	14200001	14225000	0.17972	ZNF398
16	12925001	12950000	0.179441	STRA8,ENSCAFG00000037126
24	21500001	21525000	0.179348	TM9SF4
7	61875001	61900000	0.179264	-
6	40100001	40125000	0.179073	DECR2,ENSCAFG00000019677,ENSCAFG00000032180
16	18450001	18475000	0.178932	-
3	23575001	23600000	0.178925	EDIL3
4	54900001	54925000	0.17885	GEMIN5
3	23525001	23550000	0.178757	EDIL3
12	5950001	5975000	0.178721	C12H6orf89
26	25200001	25225000	0.178628	-
6	47600001	47625000	0.178432	-
34	1500001	1525000	0.178423	-
3	34700001	34725000	0.17839	-
6	24275001	24300000	0.178265	DNAH3
3	25025001	25050000	0.17813	-
30	2350001	2375000	0.17807	-
36	28175001	28200000	0.177972	FSIP2
16	16300001	16325000	0.177925	-
3	90900001	90925000	0.177827	-
24	22600001	22625000	0.177801	CDK5RAP1
15	4625001	4650000	0.177692	INPP5B
21	49200001	49225000	0.177632	-
5	64075001	64100000	0.1776	-
3	90950001	90975000	0.177557	-
29	18650001	18675000	0.177555	-
7	32250001	32275000	0.177347	-
30	2700001	2725000	0.17729	-
5	41000001	41025000	0.1772	GRAP
27	3675001	3700000	0.177164	TFCP2
4	17775001	17800000	0.177149	-
29	15900001	15925000	0.177021	-
3	35175001	35200000	0.17701	-
4	14475001	14500000	0.176888	-
17	9425001	9450000	0.176844	RF00026
26	25150001	25175000	0.176755	-
2	32750001	32775000	0.176707	-
34	2925001	2950000	0.176664	CTNND2
3	27675001	27700000	0.17647	DMGDH,ENSCAFG00000036358
3	40225001	40250000	0.176409	OTUB1
16	12300001	12325000	0.176378	MTPN
11	11525001	11550000	0.176313	-
27	18325001	18350000	0.176213	TMTC1
3	27125001	27150000	0.176153	-
3	37325001	37350000	0.176122	OTUD7A
3	37300001	37325000	0.176054	ENSCAFG00000024419,RF00026
6	40675001	40700000	0.175999	-
3	25075001	25100000	0.175975	-
20	31525001	31550000	0.175925	-
34	18050001	18075000	0.175824	-
4	59275001	59300000	0.175727	cfa-mir-378,RF00026
3	25825001	25850000	0.175721	SSBP2
3	23700001	23725000	0.175545	EDIL3
11	14450001	14475000	0.175453	-
3	24075001	24100000	0.175409	-
27	35175001	35200000	0.175394	-
3	23250001	23275000	0.175338	-
3	32750001	32775000	0.175332	-
20	16250001	16275000	0.175331	-
3	38350001	38375000	0.175284	APBA2
3	25400001	25425000	0.175184	ATG10,ENSCAFG00000032713
3	29100001	29125000	0.174817	WDR41,ENSCAFG00000039165
33	20800001	20825000	0.17478	-
27	5600001	5625000	0.174681	WNT10B
2	35075001	35100000	0.174592	NRG2
34	11050001	11075000	0.174579	-
28	1175001	1200000	0.174378	-
3	28250001	28275000	0.174311	LHFPL2,RF00026
3	26125001	26150000	0.174288	RASGRF2,ENSCAFG00000004717
6	53775001	53800000	0.174282	-
36	27950001	27975000	0.174276	-
27	9850001	9875000	0.174233	TMEM117
26	28100001	28125000	0.174211	SPECC1L
5	32375001	32400000	0.174202	ZBTB4
26	28025001	28050000	0.174093	SPECC1L
34	2400001	2425000	0.174084	-
30	3100001	3125000	0.174011	DPH6
34	18625001	18650000	0.173945	TRA2B
3	29425001	29450000	0.173767	-
28	6000001	6025000	0.173696	HECTD2
32	13875001	13900000	0.173682	CCSER1
3	37350001	37375000	0.173643	OTUD7A
34	19525001	19550000	0.173627	ST6GAL1
5	42700001	42725000	0.17358	NATD1
16	18675001	18700000	0.173563	-
3	31100001	31125000	0.17351	-
30	32100001	32125000	0.173367	PIAS1
29	15925001	15950000	0.173354	-
11	14725001	14750000	0.173262	-
26	30225001	30250000	0.173227	SCARF2,ENSCAFG00000032775,KLHL22
5	64000001	64025000	0.173133	-
27	8300001	8325000	0.173045	-
27	6750001	6775000	0.173036	COL2A1
7	61850001	61875000	0.173001	AQP4
9	44050001	44075000	0.17287	EFCAB5,ENSCAFG00000039993
3	38575001	38600000	0.172865	FAM189A1
34	750001	775000	0.172784	-
16	17525001	17550000	0.172775	-
16	19325001	19350000	0.172464	LMBR1
34	1575001	1600000	0.172396	-
30	2375001	2400000	0.172228	-
34	1675001	1700000	0.172098	-
21	49475001	49500000	0.171944	-
11	14350001	14375000	0.171781	ZNF608
3	29375001	29400000	0.171603	PDE8B
36	25650001	25675000	0.171525	-
20	15775001	15800000	0.171482	-
7	62875001	62900000	0.171198	-
3	90675001	90700000	0.171143	-
6	23650001	23675000	0.171034	-
5	63350001	63375000	0.170874	KIF1B
11	50750001	50775000	0.170863	-
28	8125001	8150000	0.170723	-
36	28225001	28250000	0.170722	FSIP2
5	43225001	43250000	0.170635	IL12RB2
8	63100001	63125000	0.170523	OTUB2,DDX24
3	23375001	23400000	0.170425	-
2	35025001	35050000	0.170403	PSD2
5	62300001	62325000	0.170378	ENO1
3	38400001	38425000	0.170283	APBA2
1	39350001	39375000	0.169952	SASH1
24	47050001	47075000	0.169901	TCFL5,KCNQ2
5	57800001	57825000	0.169844	PRDM16
5	43250001	43275000	0.169842	-
16	46875001	46900000	0.169819	CDKN2AIP
20	32225001	32250000	0.169736	PXK
3	32900001	32925000	0.16958	-
34	2625001	2650000	0.169569	CTNND2
4	54925001	54950000	0.169524	CNOT8
5	40550001	40575000	0.169494	ALDH3A2
3	33650001	33675000	0.169346	GABRA5
33	23675001	23700000	0.169315	-
34	3000001	3025000	0.169218	CTNND2
36	19575001	19600000	0.169156	-
32	250001	275000	0.169131	-
1	116000001	116025000	0.169109	-
24	36500001	36525000	0.169108	-
16	18000001	18025000	0.168817	DPP6,ENSCAFG00000032843
26	29350001	29375000	0.168816	ARVCF,COMT
34	18025001	18050000	0.168654	EHHADH
9	44100001	44125000	0.168644	EFCAB5
22	38475001	38500000	0.16857	-
3	27800001	27825000	0.168547	DMGDH
4	17950001	17975000	0.168044	-
3	37750001	37775000	0.168044	-
11	42650001	42675000	0.168035	-
29	21475001	21500000	0.168025	-
3	23275001	23300000	0.167982	-
27	10775001	10800000	0.167959	-
34	1625001	1650000	0.167935	-
1	101525001	101550000	0.167848	ENSCAFG00000034753,ZNF582
3	29650001	29675000	0.16784	AGGF1
29	20175001	20200000	0.167824	EYA1
3	24250001	24275000	0.167762	-
16	15800001	15825000	0.167722	-
21	24025001	24050000	0.167713	PPME1
3	37675001	37700000	0.167699	-
32	25350001	25375000	0.167686	-
3	36775001	36800000	0.167626	RF00100
3	91775001	91800000	0.167452	-
3	21975001	22000000	0.16743	-
3	12575001	12600000	0.167321	LIX1
26	28150001	28175000	0.167244	-
2	33300001	33325000	0.167183	-
34	1050001	1075000	0.167018	-
34	1525001	1550000	0.166984	-
29	21500001	21525000	0.166977	-
3	35675001	35700000	0.166712	-
34	1400001	1425000	0.166642	-
16	15625001	15650000	0.166608	PRKAG2
3	29900001	29925000	0.166599	IQGAP2
3	91500001	91525000	0.166592	ENSCAFG00000031765,IDUA
20	6675001	6700000	0.166486	TAMM41
3	25300001	25325000	0.16641	ATG10,ENSCAFG00000039521
7	62925001	62950000	0.166345	-
16	14725001	14750000	0.166337	ENSCAFG00000004543,ENSCAFG00000038789
15	4725001	4750000	0.166244	MANEAL
17	15650001	15675000	0.16614	LDAH
29	1075001	1100000	0.165852	-
27	18650001	18675000	0.165825	FAR2
34	17300001	17325000	0.165781	-
16	12775001	12800000	0.16575	CNOT4
3	36125001	36150000	0.165728	-
26	26150001	26175000	0.16562	ENSCAFG00000029467,ENSCAFG00000032325
3	33600001	33625000	0.165569	-
11	11150001	11175000	0.16552	-
7	2025001	2050000	0.165434	-
1	102750001	102775000	0.165361	-
28	3700001	3725000	0.165337	-
16	11950001	11975000	0.16533	-
16	15775001	15800000	0.165287	-
3	24050001	24075000	0.16527	HAPLN1,ENSCAFG00000040794
3	90925001	90950000	0.165262	-
16	14550001	14575000	0.16522	SSPO
27	7925001	7950000	0.165178	-
28	10325001	10350000	0.165172	LCOR,SLIT1
3	83525001	83550000	0.165099	-
35	2025001	2050000	0.165097	-
6	36975001	37000000	0.165031	-
36	28775001	28800000	0.165004	-
18	55550001	55575000	0.16497	-
25	8600001	8625000	0.16495	-
23	50225001	50250000	0.164912	-
16	16475001	16500000	0.164858	ACTR3B
27	4450001	4475000	0.164816	-
3	36525001	36550000	0.164778	-
14	150001	175000	0.164715	-
7	63000001	63025000	0.164558	-
3	31050001	31075000	0.164541	-
37	24475001	24500000	0.164502	-
9	43500001	43525000	0.164485	TAOK1
15	7700001	7725000	0.1644	CSMD2
23	34325001	34350000	0.16434	A4GNT
34	1350001	1375000	0.164245	-
26	30075001	30100000	0.16421	DGCR2
2	36125001	36150000	0.164195	PCDHB1
1	109675001	109700000	0.164153	-
4	17900001	17925000	0.164114	-
17	9475001	9500000	0.164064	-
26	30150001	30175000	0.164035	-
26	24825001	24850000	0.163895	-
29	15850001	15875000	0.163872	-
16	14700001	14725000	0.163736	-
3	38625001	38650000	0.163605	FAM189A1
18	40750001	40775000	0.16354	-
30	2400001	2425000	0.163489	-
10	66825001	66850000	0.163322	-
4	59400001	59425000	0.163272	-
15	46500001	46525000	0.163233	NR3C2
11	24700001	24725000	0.162828	-
27	4925001	4950000	0.162736	NCKAP5L
3	32675001	32700000	0.162645	OCA2
33	24100001	24125000	0.162633	RABL3
3	89775001	89800000	0.162595	-
24	46425001	46450000	0.162465	-
34	2450001	2475000	0.162298	-
36	7975001	8000000	0.162205	-
34	2525001	2550000	0.162163	CTNND2
3	31550001	31575000	0.162037	-
6	45675001	45700000	0.162023	-
19	31550001	31575000	0.161887	-
15	41200001	41225000	0.161722	IGF1
2	34850001	34875000	0.16133	UBE2D2
3	90000001	90025000	0.161299	-
23	1800001	1825000	0.161279	-
15	40475001	40500000	0.161259	-
6	37925001	37950000	0.161256	TIGD7,ZNF263
3	90250001	90275000	0.161151	-
16	12225001	12250000	0.161133	-
9	22400001	22425000	0.161049	WIPF2,RF00026,CASC3
34	27925001	27950000	0.161029	-
3	26875001	26900000	0.160918	-
3	32725001	32750000	0.160893	-
16	13175001	13200000	0.160855	CALD1
3	30350001	30375000	0.160814	SV2C
16	11600001	11625000	0.160804	-
17	14900001	14925000	0.160674	-
5	60575001	60600000	0.160667	-
5	41725001	41750000	0.160609	RAI1
16	18700001	18725000	0.160512	-
10	56350001	56375000	0.160323	CFAP36
3	91750001	91775000	0.160274	PDE6B
2	35150001	35175000	0.160258	NRG2
4	18025001	18050000	0.160243	-
32	25375001	25400000	0.160219	-
27	5475001	5500000	0.160197	LMBR1L,DHH
4	17975001	18000000	0.160193	-
27	7100001	7125000	0.160042	-
3	91575001	91600000	0.160004	GAK
29	23950001	23975000	0.159961	-
16	18750001	18775000	0.159954	-
34	1100001	1125000	0.159878	-
34	4400001	4425000	0.159738	-
27	5500001	5525000	0.159697	RHEBL1,KMT2D,ENSCAFG00000032692
36	28300001	28325000	0.159693	-
28	2825001	2850000	0.159573	RF00026
36	28875001	28900000	0.159545	-
15	40550001	40575000	0.159517	MYBPC1
36	25375001	25400000	0.159481	PDE1A
16	16375001	16400000	0.159451	-
37	24600001	24625000	0.159443	TNS1
17	35400001	35425000	0.159437	ACOXL
16	12125001	12150000	0.159411	RF00026
24	24325001	24350000	0.159341	UQCC1
27	6125001	6150000	0.159316	-
34	18800001	18825000	0.159295	ENSCAFG00000037277,DGKG
3	28425001	28450000	0.159268	-
31	38225001	38250000	0.159268	-
34	10775001	10800000	0.159247	-
3	29625001	29650000	0.159162	RF01234,AGGF1
15	13175001	13200000	0.159078	ENSCAFG00000034369,ENSCAFG00000037280
36	28050001	28075000	0.159024	-
16	13150001	13175000	0.15894	CALD1,ENSCAFG00000015396
13	50375001	50400000	0.15884	-
3	90075001	90100000	0.158834	-
5	62600001	62625000	0.158824	SPSB1
3	91600001	91625000	0.158769	GAK
36	28800001	28825000	0.158701	ITGAV
34	1375001	1400000	0.158686	-
16	13050001	13075000	0.158484	CYREN,AGBL3
3	33350001	33375000	0.15847	-
7	43725001	43750000	0.158456	SMAD2
34	5100001	5125000	0.158399	-
16	4775001	4800000	0.158374	-
32	14300001	14325000	0.158335	-
10	66800001	66825000	0.158334	-
34	5075001	5100000	0.158292	-
3	29925001	29950000	0.158226	IQGAP2
16	13025001	13050000	0.158151	CYREN,AGBL3
3	29175001	29200000	0.157988	WDR41,ENSCAFG00000039165
37	24575001	24600000	0.157962	TNS1
3	90125001	90150000	0.157959	-
3	24825001	24850000	0.157943	-
16	11575001	11600000	0.157879	-
2	33050001	33075000	0.157829	-
26	30450001	30475000	0.157798	P2RX6,SLC7A4
24	22150001	22175000	0.157656	EFCAB8
17	49325001	49350000	0.157567	ALMS1
29	18675001	18700000	0.157535	-
35	5575001	5600000	0.157474	FARS2
25	50950001	50975000	0.157443	-
16	12400001	12425000	0.157341	-
3	37600001	37625000	0.157279	-
19	32550001	32575000	0.157226	-
34	1775001	1800000	0.157205	-
3	29075001	29100000	0.157194	WDR41
8	61950001	61975000	0.157167	-
7	61600001	61625000	0.15712	-
26	30400001	30425000	0.157072	-
6	47575001	47600000	0.157068	COL11A1
4	71175001	71200000	0.156986	WDR70
29	21375001	21400000	0.156929	-
10	31625001	31650000	0.156925	-
4	62700001	62725000	0.156912	-
3	89525001	89550000	0.156815	-
34	18725001	18750000	0.156687	ETV5
3	27925001	27950000	0.156595	ARSB
3	38950001	38975000	0.156553	ENSCAFG00000033062,ENSCAFG00000010399
15	4875001	4900000	0.156505	MANEAL,GNL2
1	99675001	99700000	0.156364	ZNF135
32	13825001	13850000	0.156268	CCSER1
11	50000001	50025000	0.156237	-
3	91725001	91750000	0.156213	SLC49A3,MYL5,ENSCAFG00000023527,PDE6B
3	34200001	34225000	0.156176	-
6	33175001	33200000	0.156146	-
35	25001	50000	0.156132	-
34	1250001	1275000	0.156011	-
36	27875001	27900000	0.155982	-
26	28550001	28575000	0.155949	GSTT4,ENSCAFG00000028814,ENSCAFG00000014043
5	60700001	60725000	0.155918	-
3	34550001	34575000	0.15589	-
3	31075001	31100000	0.155857	RF00026
3	62050001	62075000	0.155848	POLN
3	27200001	27225000	0.155818	CMYA5
11	50550001	50575000	0.155804	ENSCAFG00000033745,UBE2R2,ENSCAFG00000025156,RF00026
6	40650001	40675000	0.155786	-
20	8325001	8350000	0.155784	PRRT3,CRELD1,IL17RC
10	67125001	67150000	0.155699	-
34	2175001	2200000	0.155695	-
24	31750001	31775000	0.15566	ENSCAFG00000036577,GDAP1L1
24	36550001	36575000	0.155496	UBE2V1
3	22625001	22650000	0.155491	-
3	23725001	23750000	0.155377	EDIL3
29	22925001	22950000	0.155376	-
16	16600001	16625000	0.155306	-
37	24025001	24050000	0.155246	-
25	9025001	9050000	0.155239	-
34	10200001	10225000	0.155205	ENSCAFG00000040448,ENSCAFG00000035612
3	35100001	35125000	0.155146	-
16	11250001	11275000	0.155076	-
22	6675001	6700000	0.15505	-
29	15825001	15850000	0.155007	CRH
3	25925001	25950000	0.154934	ACOT12,ENSCAFG00000040256
24	21525001	21550000	0.154916	TM9SF4,RF00026
21	33500001	33525000	0.154892	-
29	21525001	21550000	0.1548	-
16	14600001	14625000	0.154735	ZNF862
3	91175001	91200000	0.154679	LCORL
4	35800001	35825000	0.154646	FAM193B
17	18650001	18675000	0.15463	ITSN2
6	54100001	54125000	0.154625	-
6	17575001	17600000	0.154617	ZNF688,ZNF768
11	13300001	13325000	0.154517	-
34	1800001	1825000	0.154511	-
13	58950001	58975000	0.15437	UGT2B31
31	27500001	27525000	0.154359	-
9	2900001	2925000	0.154327	PGS1,ENSCAFG00000014766,TMEM235
10	67000001	67025000	0.154308	-
35	5875001	5900000	0.154196	-
15	19900001	19925000	0.15416	-
11	13375001	13400000	0.154141	CSNK1G3
21	5150001	5175000	0.15412	-
36	25775001	25800000	0.154119	DNAJC10
16	13100001	13125000	0.154057	CALD1
35	3875001	3900000	0.153968	-
11	14300001	14325000	0.153932	ZNF608
3	24525001	24550000	0.15392	TMEM167A
3	17125001	17150000	0.153875	-
23	51000001	51025000	0.153864	-
3	89275001	89300000	0.15376	SLIT2
14	6750001	6775000	0.15372	KLHDC10
3	23600001	23625000	0.153711	EDIL3
7	58250001	58275000	0.153691	-
5	43050001	43075000	0.153596	-
24	21200001	21225000	0.153585	TPX2
16	14300001	14325000	0.153539	RF00026
4	38950001	38975000	0.153521	-
3	90425001	90450000	0.153504	-
32	25800001	25825000	0.153445	-
16	14325001	14350000	0.153359	RF00100
16	12900001	12925000	0.153255	-
6	23975001	24000000	0.153209	ENSCAFG00000023577,ENSCAFG00000029739
37	12700001	12725000	0.153134	ICOS
16	15750001	15775000	0.153119	PRKAG2
16	18025001	18050000	0.153112	-
1	40950001	40975000	0.152981	-
27	3350001	3375000	0.152955	-
11	14500001	14525000	0.152907	-
4	17700001	17725000	0.152881	-
3	35325001	35350000	0.152873	-
21	24050001	24075000	0.152855	PPME1
10	67100001	67125000	0.152847	-
20	6650001	6675000	0.152822	TAMM41
27	8400001	8425000	0.152807	ARID2
7	51425001	51450000	0.152712	-
35	19400001	19425000	0.152642	CDKAL1
2	32975001	33000000	0.152629	-
34	24275001	24300000	0.152595	-
33	12075001	12100000	0.152523	-
30	3975001	4000000	0.152506	-
4	18000001	18025000	0.15247	ENSCAFG00000013221,ENSCAFG00000034618
29	17925001	17950000	0.152449	C29H8orf34,RF00001
20	6350001	6375000	0.152391	SYN2
1	39300001	39325000	0.152303	SASH1
37	10850001	10875000	0.152292	CDK15
11	11200001	11225000	0.152277	-
15	20075001	20100000	0.152265	-
1	116500001	116525000	0.152231	-
20	6375001	6400000	0.152228	SYN2,TIMP4
34	1925001	1950000	0.15219	-
27	9975001	10000000	0.152189	TMEM117
17	64000001	64025000	0.152171	-
34	2650001	2675000	0.152146	CTNND2
3	29125001	29150000	0.152101	WDR41,ENSCAFG00000039165
3	27625001	27650000	0.152061	DMGDH
4	71200001	71225000	0.152027	WDR70
30	4075001	4100000	0.151897	-
22	20325001	20350000	0.151894	-
36	27900001	27925000	0.151888	-
34	10750001	10775000	0.151879	-
1	117050001	117075000	0.151825	-
34	18075001	18100000	0.151816	-
15	40675001	40700000	0.151767	MYBPC1,GNPTAB
8	33475001	33500000	0.151624	ARMH4
32	27325001	27350000	0.15161	-
32	1600001	1625000	0.151565	CCNI
4	55875001	55900000	0.15153	GRIA1
3	28025001	28050000	0.151493	-
15	40650001	40675000	0.151469	MYBPC1,GNPTAB
16	16200001	16225000	0.151441	-
35	17075001	17100000	0.151316	-
27	7125001	7150000	0.151271	-
8	52825001	52850000	0.151232	-
34	2275001	2300000	0.151204	-
38	22225001	22250000	0.151106	TAGLN2
3	31125001	31150000	0.151087	ANKRD31
7	63025001	63050000	0.151069	-
6	23725001	23750000	0.151043	-
3	30900001	30925000	0.15104	COL4A3BP
16	16550001	16575000	0.15096	-
5	32400001	32425000	0.150876	ENSCAFG00000024667,POLR2A
3	25550001	25575000	0.150825	-
24	24300001	24325000	0.15082	UQCC1
15	4650001	4675000	0.150817	INPP5B
29	20225001	20250000	0.150805	EYA1
34	6700001	6725000	0.150796	-
30	2325001	2350000	0.150741	-
7	61975001	62000000	0.150717	-
3	25150001	25175000	0.1507	ATP6AP1L
3	34725001	34750000	0.150652	-
3	30075001	30100000	0.150629	IQGAP2,RF00026
33	50001	75000	0.150559	-
36	28850001	28875000	0.150505	ITGAV
34	2900001	2925000	0.150423	CTNND2
21	49275001	49300000	0.150414	-
30	3925001	3950000	0.150399	-
3	25850001	25875000	0.150338	SSBP2
5	59100001	59125000	0.150313	-
3	24725001	24750000	0.150308	-
12	43975001	44000000	0.15014	SNAP91
5	60875001	60900000	0.150136	CAMTA1
5	65050001	65075000	0.150022	-
33	24400001	24425000	0.149984	STXBP5L
27	18500001	18525000	0.149972	-
2	71975001	72000000	0.14997	PHACTR4
4	9175001	9200000	0.149875	-
26	28000001	28025000	0.149853	SPECC1L
6	48400001	48425000	0.149839	OLFM3
37	24675001	24700000	0.149817	-
21	24275001	24300000	0.149789	UCP3
3	35625001	35650000	0.149776	-
3	25775001	25800000	0.149736	SSBP2
3	35075001	35100000	0.149712	-
3	33400001	33425000	0.149678	-
6	63300001	63325000	0.149667	CTBS
24	21550001	21575000	0.149666	TM9SF4
3	33325001	33350000	0.149653	-
27	4650001	4675000	0.149651	-
36	28450001	28475000	0.149635	-
14	20300001	20325000	0.14962	PPP1R9A,RF00026
34	4325001	4350000	0.1496	-
2	33250001	33275000	0.149578	-
10	67300001	67325000	0.149508	-
14	60675001	60700000	0.149463	SLC13A1
2	33025001	33050000	0.149419	-
15	46025001	46050000	0.149418	-
18	21275001	21300000	0.149342	-
34	18650001	18675000	0.149331	-
6	40375001	40400000	0.149256	ENSCAFG00000024468,MPG,RHBDF1,ENSCAFG00000028465
1	116300001	116325000	0.149205	ZNF382,ZNF461
30	3900001	3925000	0.149162	-
3	28600001	28625000	0.149152	AP3B1
8	62250001	62275000	0.149077	-
9	43600001	43625000	0.149054	TAOK1
37	24625001	24650000	0.14903	TNS1
34	11225001	11250000	0.149024	-
20	38775001	38800000	0.148972	HEMK1
3	91100001	91125000	0.148954	-
15	7675001	7700000	0.148941	-
7	44500001	44525000	0.148927	KATNAL2,PIAS2
16	14575001	14600000	0.148923	-
16	16000001	16025000	0.148904	KMT2C
34	34800001	34825000	0.148894	PRKCI
5	41525001	41550000	0.148785	TOM1L2
10	35500001	35525000	0.148765	-
3	24625001	24650000	0.14876	-
6	38850001	38875000	0.148724	MIR1225,TSC2
11	4850001	4875000	0.148717	-
6	23000001	23025000	0.148662	-
3	26150001	26175000	0.148619	RASGRF2
16	13450001	13475000	0.148615	-
1	109625001	109650000	0.148573	-
1	109550001	109575000	0.148537	ENSCAFG00000004349,RF00026
3	25975001	26000000	0.148522	RASGRF2
10	56300001	56325000	0.148519	-
33	24475001	24500000	0.148451	STXBP5L,RF00026
11	12150001	12175000	0.148362	-
27	5925001	5950000	0.148362	ENSCAFG00000032302,ENSCAFG00000015277
6	40400001	40425000	0.14832	SNRNP25,POLR3K
7	61825001	61850000	0.14831	-
5	57750001	57775000	0.148259	-
34	2600001	2625000	0.148222	CTNND2
3	22850001	22875000	0.148187	-
3	91675001	91700000	0.148163	PCGF3
5	61850001	61875000	0.148125	RERE
16	16500001	16525000	0.148123	ACTR3B,RF00026
16	15525001	15550000	0.148108	PRKAG2,RF00001
29	18950001	18975000	0.148101	SLCO5A1
16	17300001	17325000	0.148064	-
27	16225001	16250000	0.147962	-
2	33950001	33975000	0.147922	-
16	15850001	15875000	0.147781	GALNTL5
34	4375001	4400000	0.147776	-
35	9100001	9125000	0.147773	-
29	20400001	20425000	0.147619	EYA1
34	4775001	4800000	0.1476	SEMA5A
20	19450001	19475000	0.147589	-
27	6725001	6750000	0.14758	-
5	59275001	59300000	0.14755	-
8	62350001	62375000	0.147536	RF00026
3	26700001	26725000	0.147493	-
3	28125001	28150000	0.147488	RF00026
3	27575001	27600000	0.147485	JMY,DMGDH
6	32600001	32625000	0.147428	GRIN2A
29	19625001	19650000	0.147384	-
5	42850001	42875000	0.147377	KCNJ12
4	20950001	20975000	0.14735	COL13A1
5	62700001	62725000	0.14734	-
24	22125001	22150000	0.14731	MAPRE1
32	3925001	3950000	0.147289	RF00100
16	16325001	16350000	0.147201	-
30	3350001	3375000	0.147186	-
3	37700001	37725000	0.147107	-
3	40200001	40225000	0.147057	-
34	15750001	15775000	0.147055	-
11	50300001	50325000	0.147003	RF00026
20	8850001	8875000	0.146971	-
8	34250001	34275000	0.146955	-
3	91825001	91850000	0.146913	-
31	27175001	27200000	0.146909	EVA1C
10	56425001	56450000	0.146903	PPP4R3B
34	18200001	18225000	0.146847	MAP3K13
36	19250001	19275000	0.146844	ENSCAFG00000035948,RF00003
3	30275001	30300000	0.146766	SV2C
34	11025001	11050000	0.146717	-
13	50900001	50925000	0.146694	-
3	28875001	28900000	0.146598	-
16	11975001	12000000	0.146579	-
22	40750001	40775000	0.146538	ENSCAFG00000034920,ENSCAFG00000005298
3	22225001	22250000	0.146444	-
13	50350001	50375000	0.146421	-
3	90850001	90875000	0.146412	-
27	9250001	9275000	0.146358	-
34	5950001	5975000	0.146318	-
3	28500001	28525000	0.146267	AP3B1
35	7275001	7300000	0.14625	SSR1
2	34375001	34400000	0.146187	DIP2C
34	4450001	4475000	0.146143	-
26	30475001	30500000	0.146138	ENSCAFG00000015086,THAP7
27	4225001	4250000	0.146083	-
5	59000001	59025000	0.146065	-
34	6350001	6375000	0.146037	ADCY2,ENSCAFG00000035274
4	8100001	8125000	0.146033	SPRTN
24	24000001	24025000	0.146024	MYH7B
"*" means no gene colocalize with the window.
