# Supplementary material for: Whole Genome Sequencing Reveals Signatures for Artificial Selection for Different Sizes in Japanese Primitive Dog Breeds
Source: Front Genet. 2021 Jul 14;12:671686. doi: 10.3389/fgene.2021.671686 (PMC8317602; doi:10.3389/fgene.2021.671686)
Supplement: Supplementary file 2 [file Table_2.XLSX]

## Sheet: Sheet1
SUPPLEMENTARY TABLE S2 | Selective sweeps identified by Hp with sliding window apporach
Chromosome	Begin	End	-ZHp	Genes overlapped with the window*
30	23875001	23900000	3.76722	SLTM
6	47250001	47275000	3.76722	-
6	33350001	33375000	3.76722	-
10	6675001	6700000	3.76722	SRGAP1
3	5650001	5675000	3.76722	-
10	8175001	8200000	3.76722	-
3	5675001	5700000	3.76722	-
10	5250001	5275000	3.76722	-
10	5375001	5400000	3.76722	-
10	6800001	6825000	3.76722	SRGAP1,ENSCAFG00000037297
10	1975001	2000000	3.76722	-
10	8050001	8075000	3.75934	-
6	47025001	47050000	3.7583	-
10	8125001	8150000	3.75428	-
10	7425001	7450000	3.75399	-
3	5725001	5750000	3.74492	-
10	3050001	3075000	3.74403	RF00026
10	7025001	7050000	3.74352	C10H12orf56
10	8000001	8025000	3.74321	MSRB3
6	47225001	47250000	3.74094	-
17	60925001	60950000	3.73894	-
10	6700001	6725000	3.73609	SRGAP1
10	8200001	8225000	3.73566	-
10	3075001	3100000	3.73344	-
10	7375001	7400000	3.73013	GNS
3	5750001	5775000	3.72631	ENSCAFG00000040082
10	7950001	7975000	3.72395	MSRB3
10	8150001	8175000	3.71841	-
10	6825001	6850000	3.7179	SRGAP1,ENSCAFG00000037297
10	8025001	8050000	3.71621	-
10	2775001	2800000	3.70893	-
6	47000001	47025000	3.7078	RNPC3
6	25050001	25075000	3.70483	-
10	7225001	7250000	3.69849	ENSCAFG00000000357
10	6875001	6900000	3.69682	SRGAP1,ENSCAFG00000037297
17	52450001	52475000	3.69606	SIKE1
3	5700001	5725000	3.69385	-
10	6900001	6925000	3.6932	SRGAP1,ENSCAFG00000037297
37	10125001	10150000	3.69198	ORC2
10	7100001	7125000	3.69155	-
3	22925001	22950000	3.68542	-
16	52100001	52125000	3.68153	-
10	4650001	4675000	3.67896	-
3	52950001	52975000	3.67688	-
10	5225001	5250000	3.67653	-
10	7900001	7925000	3.67403	MSRB3
25	13400001	13425000	3.67347	-
10	900001	925000	3.6645	-
16	39900001	39925000	3.66377	-
10	700001	725000	3.66315	MIP,SPRYD4,GLS2
1	4325001	4350000	3.66269	-
7	17050001	17075000	3.65797	-
3	4025001	4050000	3.6533	FBXL17
10	7275001	7300000	3.65077	-
10	8275001	8300000	3.64544	-
11	25050001	25075000	3.64253	-
3	5775001	5800000	3.64108	-
22	16975001	17000000	3.63801	-
10	7450001	7475000	3.63722	ENSCAFG00000039872,TBC1D30
25	1925001	1950000	3.63418	ENSCAFG00000034874
10	2025001	2050000	3.63261	-
25	1975001	2000000	3.63155	NHLRC3
37	10650001	10675000	3.63109	ENSCAFG00000032606
10	7975001	8000000	3.6288	MSRB3,RF00026
4	31700001	31725000	3.61864	-
25	1825001	1850000	3.61614	-
10	7075001	7100000	3.61481	C10H12orf56
10	8075001	8100000	3.6134	-
1	114775001	114800000	3.61111	SIPA1L3
10	6650001	6675000	3.60893	-
6	47150001	47175000	3.59908	-
17	61100001	61125000	3.59744	ENSCAFG00000033425
37	10625001	10650000	3.59733	ENSCAFG00000030780,ENSCAFG00000032606
37	24375001	24400000	3.59076	-
21	13900001	13925000	3.58982	-
1	67275001	67300000	3.58427	-
10	8100001	8125000	3.58317	-
10	6725001	6750000	3.58102	SRGAP1
6	33325001	33350000	3.57833	CARHSP1,PMM2
6	46950001	46975000	3.57798	ENSCAFG00000028653
22	17575001	17600000	3.57747	-
10	9150001	9175000	3.57563	-
3	22975001	23000000	3.57288	-
3	8350001	8375000	3.57279	ENSCAFG00000035347
10	6950001	6975000	3.57198	-
10	7175001	7200000	3.57145	TBK1
10	8775001	8800000	3.56833	-
7	54700001	54725000	3.5658	ENSCAFG00000031019
10	1125001	1150000	3.56357	GPR182
10	5400001	5425000	3.55737	-
24	7175001	7200000	3.55371	ENSCAFG00000037668
10	6750001	6775000	3.55363	SRGAP1
9	25775001	25800000	3.55344	FAM117A
4	57375001	57400000	3.55317	-
10	475001	500000	3.55049	SMARCC2
10	7400001	7425000	3.54961	-
21	14000001	14025000	3.54867	ENSCAFG00000035062
10	7925001	7950000	3.54713	MSRB3
10	6775001	6800000	3.54008	SRGAP1,ENSCAFG00000037297
28	26250001	26275000	3.53953	ATRNL1,ENSCAFG00000038417
25	26950001	26975000	3.53757	-
3	1650001	1675000	3.53747	ENSCAFG00000037798
10	450001	475000	3.53304	MYL6B
10	2825001	2850000	3.53196	-
10	57650001	57675000	3.52676	-
3	49575001	49600000	3.52658	-
10	425001	450000	3.52432	ENSCAFG00000000102,ZC3H10,ESYT1
11	37800001	37825000	3.52231	-
10	7250001	7275000	3.52227	ENSCAFG00000033046
11	15850001	15875000	3.52115	ALDH7A1
27	5700001	5725000	3.51725	CACNB3
10	7125001	7150000	3.51538	XPOT
10	3425001	3450000	3.51458	SLC16A7
18	19875001	19900000	3.51412	-
1	35950001	35975000	3.51281	UTRN
10	3300001	3325000	3.50976	-
12	37925001	37950000	3.50605	-
5	64500001	64525000	3.50436	-
4	55475001	55500000	3.5029	-
22	16925001	16950000	3.5023	RF00012,ENSCAFG00000034735
10	11975001	12000000	3.50056	-
5	77725001	77750000	3.50031	PKD1L3
10	2625001	2650000	3.49648	-
10	48825001	48850000	3.496	CRIPT
17	59625001	59650000	3.49508	RPRD2
4	60250001	60275000	3.49215	-
4	58425001	58450000	3.48997	DCTN4
1	109650001	109675000	3.48885	NOVA2
10	23525001	23550000	3.48822	MEI1
21	13075001	13100000	3.4852	ME3
21	13950001	13975000	3.48517	-
14	33925001	33950000	3.48481	-
27	41050001	41075000	3.48194	-
12	44125001	44150000	3.48173	-
10	3150001	3175000	3.48082	-
10	12325001	12350000	3.4804	PTPRB
32	6800001	6825000	3.47915	SEC31A
10	3950001	3975000	3.47865	-
13	45900001	45925000	3.47832	SCFD2,ENSCAFG00000035262
2	60025001	60050000	3.47703	-
10	3450001	3475000	3.475	SLC16A7,ENSCAFG00000039198
3	22950001	22975000	3.46922	RF00026
10	7200001	7225000	3.46774	-
24	30475001	30500000	3.46398	PTPRT
10	3175001	3200000	3.46309	-
6	47275001	47300000	3.46121	-
1	67300001	67325000	3.46116	-
10	7150001	7175000	3.45845	TBK1
34	26550001	26575000	3.45829	KPNA4,RF01295
10	2300001	2325000	3.45819	-
21	13825001	13850000	3.45733	-
21	13800001	13825000	3.45613	ENSCAFG00000029914,TMEM126B
19	33475001	33500000	3.45576	DPP10
32	21325001	21350000	3.45505	-
6	53250001	53275000	3.45478	-
6	23625001	23650000	3.45228	RF00100,UQCRC2
10	6850001	6875000	3.4507	SRGAP1,ENSCAFG00000037297
36	18100001	18125000	3.44903	ENSCAFG00000033454
10	7000001	7025000	3.44766	RF00406
24	7200001	7225000	3.44669	-
12	26675001	26700000	3.44549	-
25	26900001	26925000	3.44537	RF00001
4	55050001	55075000	3.44404	ENSCAFG00000039764,ENSCAFG00000040000
12	29050001	29075000	3.44067	-
10	13850001	13875000	3.44067	TRHDE
31	25475001	25500000	3.4387	-
10	8800001	8825000	3.4382	GRIP1
36	16150001	16175000	3.43733	-
21	13975001	14000000	3.4351	ENSCAFG00000035062
12	24775001	24800000	3.43402	PRIM2
22	16825001	16850000	3.4324	-
18	25600001	25625000	3.43159	RNH1
29	7150001	7175000	3.42979	-
10	9800001	9825000	3.42958	-
10	525001	550000	3.42882	NABP2
7	24425001	24450000	3.42829	ENSCAFG00000014399,ENSCAFG00000039550
6	32050001	32075000	3.4249	EMP2
1	67450001	67475000	3.42428	-
13	60300001	60325000	3.42381	-
10	9175001	9200000	3.4206	-
3	5900001	5925000	3.41894	-
3	55425001	55450000	3.41787	ADAMTSL3
3	5925001	5950000	3.41574	-
31	33550001	33575000	3.41293	ERG
5	41550001	41575000	3.41242	TOM1L2
19	13250001	13275000	3.41001	INTU
1	3300001	3325000	3.40895	ZNF516
19	12425001	12450000	3.40833	ENSCAFG00000036598
8	13125001	13150000	3.40662	ENSCAFG00000040469
5	57800001	57825000	3.40616	PRDM16
8	14975001	15000000	3.40607	ENSCAFG00000035111
25	1800001	1825000	3.40524	-
10	5350001	5375000	3.40362	-
17	62425001	62450000	3.40169	-
10	8300001	8325000	3.39961	-
1	114825001	114850000	3.39954	SIPA1L3
23	1025001	1050000	3.39702	-
10	9600001	9625000	3.39684	-
3	6075001	6100000	3.39684	-
10	8400001	8425000	3.39658	ENSCAFG00000032943
14	20550001	20575000	3.39594	RF00100,PON1
21	26100001	26125000	3.39551	RNF121
17	49300001	49325000	3.3938	ALMS1
2	53425001	53450000	3.3938	-
13	41350001	41375000	3.39183	-
3	5425001	5450000	3.38887	-
11	37775001	37800000	3.3879	-
15	38925001	38950000	3.3878	ANKS1B
12	37900001	37925000	3.38777	-
7	50125001	50150000	3.38384	-
27	41875001	41900000	3.38273	RHNO1,FOXM1
30	26225001	26250000	3.38223	-
10	8500001	8525000	3.38043	-
10	7725001	7750000	3.37657	ENSCAFG00000037489
11	37850001	37875000	3.37424	-
21	14175001	14200000	3.37304	ENSCAFG00000035062
10	7050001	7075000	3.36894	C10H12orf56
13	46825001	46850000	3.36792	-
10	2275001	2300000	3.36785	-
16	33525001	33550000	3.36748	PPP2CB
24	15525001	15550000	3.3635	-
36	1950001	1975000	3.36166	-
17	62725001	62750000	3.36029	-
2	23575001	23600000	3.35946	-
28	31600001	31625000	3.35833	ATE1,ENSCAFG00000038315
1	67475001	67500000	3.35678	-
17	42525001	42550000	3.35585	-
4	55075001	55100000	3.35288	ENSCAFG00000039764
5	41625001	41650000	3.35184	TOM1L2
10	2000001	2025000	3.35176	-
14	56300001	56325000	3.35089	CFTR
18	10600001	10625000	3.34839	POU6F2
27	45000001	45025000	3.34798	ENSCAFG00000037831
36	17600001	17625000	3.34779	-
22	16900001	16925000	3.34748	-
10	8900001	8925000	3.34681	GRIP1
10	1875001	1900000	3.34548	AGAP2,ATP23,CTDSP2,cfa-mir-26a-2
6	53500001	53525000	3.34486	-
18	26775001	26800000	3.34349	-
10	6925001	6950000	3.34223	-
25	9850001	9875000	3.33573	ENSCAFG00000032848
14	20350001	20375000	3.33322	PPP1R9A
19	45300001	45325000	3.33322	ARHGAP15
10	575001	600000	3.33189	COQ10A,CS
13	45875001	45900000	3.33189	SCFD2
15	2600001	2625000	3.32988	ENSCAFG00000032540
10	2325001	2350000	3.32914	-
7	17075001	17100000	3.32902	-
1	116400001	116425000	3.32867	-
27	44975001	45000000	3.32784	RF00004
10	11300001	11325000	3.32764	-
10	600001	625000	3.32579	ENSCAFG00000000118,PAN2
21	14050001	14075000	3.3242	ENSCAFG00000035062
10	7300001	7325000	3.32275	-
36	1925001	1950000	3.31838	-
32	25200001	25225000	3.31797	-
21	37275001	37300000	3.31667	-
1	57925001	57950000	3.31435	-
8	12750001	12775000	3.31394	NPAS3
28	26225001	26250000	3.31307	ATRNL1
3	55225001	55250000	3.31219	-
25	1950001	1975000	3.31197	-
1	56575001	56600000	3.31169	WDR27
37	10600001	10625000	3.30792	-
27	45150001	45175000	3.30607	CECR2
10	23475001	23500000	3.30326	SREBF2
18	10550001	10575000	3.30235	POU6F2
7	15800001	15825000	3.30156	RGSL1
21	13925001	13950000	3.30136	-
13	55275001	55300000	3.30132	TECRL
3	91200001	91225000	3.30065	LCORL
36	18525001	18550000	3.29765	-
5	57825001	57850000	3.29686	PRDM16
5	77700001	77725000	3.29672	PKD1L3
19	13150001	13175000	3.29605	SLC25A31
4	60175001	60200000	3.29492	ENSCAFG00000034056
21	14125001	14150000	3.29436	ENSCAFG00000035062
9	50325001	50350000	3.2939	RF00026
36	19175001	19200000	3.29367	ENSCAFG00000013374,ENSCAFG00000040497
36	7975001	8000000	3.2935	-
1	116300001	116325000	3.29195	ZNF382,ZNF461
12	56050001	56075000	3.29146	ENSCAFG00000038908
10	13900001	13925000	3.29132	TRHDE
10	1925001	1950000	3.29126	ATP23,ENSCAFG00000034758
2	84900001	84925000	3.29126	MTOR
32	21350001	21375000	3.28812	-
17	52425001	52450000	3.288	-
36	800001	825000	3.28785	GALNT13
3	5800001	5825000	3.28627	-
1	84275001	84300000	3.28578	ENSCAFG00000001776
17	43575001	43600000	3.28331	ENSCAFG00000008079
15	47225001	47250000	3.28303	-
37	10100001	10125000	3.28179	ORC2
14	56350001	56375000	3.27855	CFTR
27	18625001	18650000	3.27803	ERGIC2
27	20000001	20025000	3.27745	MRPS35
11	17675001	17700000	3.27669	-
6	53275001	53300000	3.27659	-
25	13775001	13800000	3.27526	ATP8A2
12	64575001	64600000	3.2732	PDSS2
28	1875001	1900000	3.2732	ENSCAFG00000006847
6	47175001	47200000	3.27216	-
10	5275001	5300000	3.27182	-
13	41325001	41350000	3.27142	-
1	18100001	18125000	3.27008	-
28	27875001	27900000	3.26962	-
25	1475001	1500000	3.26945	COG6
17	42150001	42175000	3.26928	-
31	33600001	33625000	3.26815	ERG
10	11275001	11300000	3.26763	-
15	34550001	34575000	3.26716	-
2	34500001	34525000	3.2671	ZMYND11
7	13250001	13275000	3.26704	-
21	7650001	7675000	3.26354	-
34	7700001	7725000	3.26076	-
5	41600001	41625000	3.25972	TOM1L2
32	22400001	22425000	3.25954	ENSCAFG00000038121
18	28475001	28500000	3.25921	-
36	16075001	16100000	3.25691	-
7	54025001	54050000	3.25635	ELP2
10	14050001	14075000	3.25389	TRHDE
3	8325001	8350000	3.25309	ENSCAFG00000035347,RF00026
17	57725001	57750000	3.25289	CHD1L
31	33525001	33550000	3.25277	ERG
27	45125001	45150000	3.25264	CECR2
17	29475001	29500000	3.25226	ENSCAFG00000035698,GPATCH11,EIF2AK2
10	12275001	12300000	3.25165	PTPRB
22	11800001	11825000	3.25122	-
3	55200001	55225000	3.24913	-
36	7675001	7700000	3.24877	IFIH1
27	39650001	39675000	3.24869	-
7	77225001	77250000	3.24617	-
12	44675001	44700000	3.2458	-
12	10425001	10450000	3.2447	PGC
4	60150001	60175000	3.24383	-
8	34250001	34275000	3.24369	ENSCAFG00000033351
1	79050001	79075000	3.24249	-
17	46800001	46825000	3.24188	-
29	29325001	29350000	3.23956	RF00015
30	4425001	4450000	3.23897	MEIS2
4	44850001	44875000	3.2368	ENSCAFG00000036191
5	39050001	39075000	3.2358	-
9	1700001	1725000	3.23489	TBC1D16
23	10200001	10225000	3.2344	-
27	2125001	2150000	3.23391	EIF4B
3	62050001	62075000	3.23377	POLN
2	47150001	47175000	3.23278	-
3	91275001	91300000	3.23231	NCAPG
5	40575001	40600000	3.23222	ALDH3A2
10	65175001	65200000	3.23124	-
11	55625001	55650000	3.23058	GABBR2
5	64450001	64475000	3.22977	-
10	2750001	2775000	3.22883	ENSCAFG00000034561
23	27000001	27025000	3.22883	-
1	115775001	115800000	3.22813	ZFP30
10	14150001	14175000	3.22777	-
4	60200001	60225000	3.22735	-
22	23250001	23275000	3.22683	-
13	39900001	39925000	3.2268	-
17	33675001	33700000	3.22348	-
1	56600001	56625000	3.22209	WDR27
29	10150001	10175000	3.22088	ENSCAFG00000039166
28	8275001	8300000	3.22079	PLCE1
17	60875001	60900000	3.22032	THEM4
3	4000001	4025000	3.22023	FBXL17
7	13275001	13300000	3.21939	-
17	46825001	46850000	3.21837	-
21	14150001	14175000	3.21723	ENSCAFG00000035062
13	38150001	38175000	3.21669	ZNF16
4	59225001	59250000	3.21625	PPARGC1B,ENSCAFG00000034616
1	35925001	35950000	3.21396	UTRN
6	53325001	53350000	3.21166	-
27	41825001	41850000	3.21166	TULP3
33	23500001	23525000	3.20958	GSK3B
3	8300001	8325000	3.20915	ENSCAFG00000035347
22	24775001	24800000	3.20896	-
17	42650001	42675000	3.20882	-
10	8425001	8450000	3.20881	-
11	37825001	37850000	3.20696	-
37	10675001	10700000	3.20627	TMEM237
12	49850001	49875000	3.20216	-
10	1200001	1225000	3.20169	GPR182
16	52125001	52150000	3.20121	-
6	46925001	46950000	3.20015	-
7	53550001	53575000	3.20009	FHOD3
1	18125001	18150000	3.20004	-
31	25975001	26000000	3.19943	-
12	25000001	25025000	3.19895	-
1	114550001	114575000	3.19886	MAP4K1,RYR1
1	116000001	116025000	3.19772	-
12	49050001	49075000	3.19516	CASP8AP2
22	28475001	28500000	3.19508	ENSCAFG00000040153
25	39750001	39775000	3.195	RHBDD1,ENSCAFG00000039977,ENSCAFG00000036438
24	28550001	28575000	3.19455	-
25	26925001	26950000	3.19444	-
10	2375001	2400000	3.19439	-
20	21825001	21850000	3.19343	MITF
20	48400001	48425000	3.19292	C20H19orf57,PRKACA
4	55450001	55475000	3.18716	GALNT10
14	53600001	53625000	3.18631	FOXP2
1	3250001	3275000	3.1861	-
12	44650001	44675000	3.18597	-
1	99250001	99275000	3.18582	-
37	6900001	6925000	3.18546	SF3B1
1	96800001	96825000	3.18405	-
10	57825001	57850000	3.18295	-
37	24275001	24300000	3.18216	-
1	96575001	96600000	3.18204	-
36	16700001	16725000	3.18201	-
32	17475001	17500000	3.18185	PDLIM5
22	44575001	44600000	3.18157	-
30	23900001	23925000	3.18029	-
26	13725001	13750000	3.18007	FBXO21,RF00026
1	116375001	116400000	3.17979	-
7	20400001	20425000	3.17854	AXDND1
34	19600001	19625000	3.17742	-
2	44000001	44025000	3.17698	-
29	7175001	7200000	3.17514	RAB28,TMEM68
20	16275001	16300000	3.17433	-
31	425001	450000	3.17392	-
15	47325001	47350000	3.1681	RF00026
10	52900001	52925000	3.16784	-
7	51500001	51525000	3.16721	ENSCAFG00000036405
10	14350001	14375000	3.16671	-
14	32250001	32275000	3.16627	SNX13
10	3500001	3525000	3.16328	-
27	40325001	40350000	3.1628	C27H12orf4
27	45200001	45225000	3.16046	SLC25A18,ENSCAFG00000016151
17	42500001	42525000	3.15875	-
10	23575001	23600000	3.1569	MEI1
21	29250001	29275000	3.15683	ENSCAFG00000031297
38	15300001	15325000	3.15585	MARK1
17	60950001	60975000	3.15576	-
17	34550001	34575000	3.15565	-
1	47075001	47100000	3.15433	ZDHHC14
22	11775001	11800000	3.15364	-
3	50850001	50875000	3.15351	-
12	37150001	37175000	3.15254	ENSCAFG00000032639
6	28550001	28575000	3.15253	PLA2G10
19	11175001	11200000	3.15099	-
10	2725001	2750000	3.15087	LRIG3
17	29450001	29475000	3.14935	HEATR5B
10	8225001	8250000	3.14759	-
12	19925001	19950000	3.14724	-
23	8075001	8100000	3.1463	SLC22A14
1	56850001	56875000	3.14596	-
25	2000001	2025000	3.14548	NHLRC3
11	17900001	17925000	3.14504	SLC27A6
16	21475001	21500000	3.14494	PSD3
4	74675001	74700000	3.14433	-
9	23050001	23075000	3.14275	FBXL20
10	42500001	42525000	3.14047	-
37	24400001	24425000	3.14021	ENSCAFG00000032903
18	33650001	33675000	3.1401	LMO2,NAT10
6	47200001	47225000	3.13936	-
17	52375001	52400000	3.13889	AMPD1
10	1950001	1975000	3.13889	ATP23,ENSCAFG00000037556
10	2050001	2075000	3.13878	-
28	1900001	1925000	3.13796	-
18	6700001	6725000	3.13713	HECW1
10	61825001	61850000	3.13638	-
25	1550001	1575000	3.13626	LHFPL6
17	52400001	52425000	3.13601	NRAS,CSDE1
10	3400001	3425000	3.13517	SLC16A7
1	114800001	114825000	3.13453	SIPA1L3
10	8325001	8350000	3.13445	-
3	8250001	8275000	3.13347	PAM
11	25325001	25350000	3.13188	KLHL3
12	37875001	37900000	3.13081	-
6	46975001	47000000	3.13024	-
35	17600001	17625000	3.13012	-
5	35200001	35225000	3.12704	-
4	10925001	10950000	3.12697	BICC1
10	8875001	8900000	3.1268	GRIP1
1	4350001	4375000	3.12625	-
18	22050001	22075000	3.12553	-
19	13225001	13250000	3.12381	INTU
10	57625001	57650000	3.12365	-
20	53950001	53975000	3.12236	ACSBG2
5	39175001	39200000	3.12121	-
33	23675001	23700000	3.12115	ENSCAFG00000011141
1	117625001	117650000	3.1211	ZNF599,ENSCAFG00000029902
19	44450001	44475000	3.11995	-
1	55000001	55025000	3.11767	-
10	63075001	63100000	3.11732	WDPCP
3	17425001	17450000	3.11714	ENSCAFG00000034092
10	7675001	7700000	3.11602	WIF1
30	28925001	28950000	3.11587	ZNF609
23	21925001	21950000	3.11383	ZNF385D
18	19825001	19850000	3.11337	-
26	10700001	10725000	3.11261	-
31	21175001	21200000	3.11233	-
1	52425001	52450000	3.11186	ENSCAFG00000036353
2	60050001	60075000	3.11151	-
10	3600001	3625000	3.11078	-
10	6625001	6650000	3.11049	ENSCAFG00000000341
19	44550001	44575000	3.10951	ENSCAFG00000035677
20	15300001	15325000	3.1062	-
3	8975001	9000000	3.10581	ENSCAFG00000032817
15	38975001	39000000	3.10444	ANKS1B
5	77750001	77775000	3.10389	DHODH
10	9100001	9125000	3.10367	-
7	51525001	51550000	3.10336	-
10	3025001	3050000	3.10257	-
10	9775001	9800000	3.10229	-
1	3175001	3200000	3.10191	-
16	55575001	55600000	3.10168	CSMD1
30	19100001	19125000	3.09837	WDR72
29	29300001	29325000	3.0974	-
22	31000001	31025000	3.0952	-
1	116350001	116375000	3.09486	ZNF382
31	23950001	23975000	3.09472	LTN1
13	43075001	43100000	3.09372	GABRB1
22	11825001	11850000	3.0934	-
27	40350001	40375000	3.0928	C27H12orf4
10	59100001	59125000	3.09244	-
3	4050001	4075000	3.09206	FBXL17
3	1850001	1875000	3.09184	TMEM232
1	3275001	3300000	3.09176	-
27	35875001	35900000	3.09066	-
12	39150001	39175000	3.09014	-
11	36150001	36175000	3.0884	ENSCAFG00000036356
6	32100001	32125000	3.08816	-
18	36000001	36025000	3.08777	ENSCAFG00000007521
1	42725001	42750000	3.08633	SYNE1
7	16500001	16525000	3.08614	LAMC1
36	18125001	18150000	3.08564	-
25	1900001	1925000	3.08532	-
15	47200001	47225000	3.08399	-
17	62450001	62475000	3.08387	-
8	2825001	2850000	3.08387	ENSCAFG00000033539,ENSCAFG00000011124
13	59175001	59200000	3.08219	UGT2A1
10	63050001	63075000	3.08024	WDPCP
6	53300001	53325000	3.07932	-
9	3175001	3200000	3.07738	-
3	9850001	9875000	3.07735	-
13	39675001	39700000	3.07687	-
5	70550001	70575000	3.07629	GAN
12	44950001	44975000	3.07554	ENSCAFG00000036432
10	2850001	2875000	3.07526	-
30	29000001	29025000	3.0747	ZNF609
9	46625001	46650000	3.07424	RF00100,PAFAH1B1
25	1850001	1875000	3.07125	-
17	45950001	45975000	3.07005	-
18	50375001	50400000	3.06968	ENSCAFG00000011845,C18H11orf86
1	2900001	2925000	3.06891	MBP
18	10525001	10550000	3.06891	POU6F2
8	37325001	37350000	3.0688	-
7	15775001	15800000	3.06746	ENSCAFG00000035765,CE9
10	1900001	1925000	3.06713	AGAP2,ATP23,ENSCAFG00000034937
13	60250001	60275000	3.06701	-
3	52900001	52925000	3.06615	-
36	4675001	4700000	3.06511	DAPL1
14	51825001	51850000	3.06305	DOCK4
36	1775001	1800000	3.06266	-
12	54350001	54375000	3.06165	-
4	77000001	77025000	3.06146	-
5	42875001	42900000	3.06039	ENSCAFG00000018533
10	57600001	57625000	3.06029	-
12	38075001	38100000	3.05955	-
16	33550001	33575000	3.0577	-
16	39925001	39950000	3.05738	-
12	56275001	56300000	3.05687	-
5	18500001	18525000	3.05619	-
27	2000001	2025000	3.05574	CSAD
5	41650001	41675000	3.0547	SREBF1
3	1900001	1925000	3.05367	TMEM232
1	10975001	11000000	3.05349	-
17	51025001	51050000	3.05201	DYSF
3	55250001	55275000	3.05133	-
15	38900001	38925000	3.05114	ANKS1B
1	80300001	80325000	3.05084	RF00066
5	55400001	55425000	3.05074	GLIS1
13	39850001	39875000	3.04991	GRXCR1
7	13400001	13425000	3.04954	TOR1AIP2
1	67325001	67350000	3.04921	-
22	47775001	47800000	3.04664	RAP2A
9	21050001	21075000	3.04592	HAP1,KRT9
25	1200001	1225000	3.0449	-
13	39625001	39650000	3.04461	-
17	55725001	55750000	3.04373	-
1	46075001	46100000	3.04363	-
3	8950001	8975000	3.04347	ENSCAFG00000032817
33	23475001	23500000	3.04272	GSK3B
10	7700001	7725000	3.03762	WIF1
12	31125001	31150000	3.03685	-
5	18300001	18325000	3.03582	-
7	42350001	42375000	3.0347	KRTCAP2,DPM3,SLC50A1,EFNA1
19	13175001	13200000	3.03428	INTU
28	34600001	34625000	3.03387	-
33	2225001	2250000	3.03358	-
36	1325001	1350000	3.03352	-
11	28025001	28050000	3.03334	KDM4C
8	16125001	16150000	3.03158	-
36	10575001	10600000	3.03038	SCN2A,RF00026
17	57625001	57650000	3.03	-
19	34900001	34925000	3.02971	ENSCAFG00000034082
11	18900001	18925000	3.02628	-
1	117600001	117625000	3.02612	-
7	69225001	69250000	3.02594	METTL4
2	53150001	53175000	3.02467	ENSCAFG00000035152
15	47350001	47375000	3.02456	-
23	8050001	8075000	3.02364	-
18	10575001	10600000	3.02254	POU6F2
4	10975001	11000000	3.02245	BICC1
13	41300001	41325000	3.02235	-
3	1575001	1600000	3.02232	ENSCAFG00000037798
3	1600001	1625000	3.02098	ENSCAFG00000037798
2	62525001	62550000	3.02022	-
3	3775001	3800000	3.02	FBXL17
6	32125001	32150000	3.01942	-
11	46725001	46750000	3.01878	-
20	51175001	51200000	3.01865	FBXL12
22	16850001	16875000	3.01803	-
3	5850001	5875000	3.01783	-
24	7150001	7175000	3.01762	-
1	16650001	16675000	3.01695	CCBE1
1	116500001	116525000	3.01682	-
17	41000001	41025000	3.01659	-
3	61950001	61975000	3.01544	RF00001,POLN
37	6975001	7000000	3.01528	COQ10B
20	53925001	53950000	3.01467	-
8	62250001	62275000	3.01462	-
36	18225001	18250000	3.01462	OLA1
31	25825001	25850000	3.01441	KRTAP7-1,ENSCAFG00000034240
27	39675001	39700000	3.01425	-
1	56800001	56825000	3.01305	DSE
7	9875001	9900000	3.01248	ENSCAFG00000028996
19	45850001	45875000	3.01186	-
17	46050001	46075000	3.00966	ENSCAFG00000037612
9	48025001	48050000	3.00953	EHMT1
10	7650001	7675000	3.00912	WIF1
5	1725001	1750000	3.00785	-
1	65700001	65725000	3.00782	ENSCAFG00000035228
21	13875001	13900000	3.00752	-
3	61975001	62000000	3.0066	POLN
12	51125001	51150000	3.00655	-
28	9150001	9175000	3.00597	TCTN3
2	84875001	84900000	3.00539	MTOR,ANGPTL7
12	27300001	27325000	3.00354	-
12	44100001	44125000	3.00301	ENSCAFG00000035407,ENSCAFG00000034222
7	51550001	51575000	3.00215	-
7	17800001	17825000	3.00057	C7H1orf21,ENSCAFG00000033219,ENSCAFG00000038007
3	91125001	91150000	3.00012	-
10	10800001	10825000	2.9998	RAP1B
27	41075001	41100000	2.99923	-
20	15350001	15375000	2.9987	-
1	67425001	67450000	2.99772	-
10	60850001	60875000	2.99762	-
17	45750001	45775000	2.99735	-
4	63425001	63450000	2.99696	-
18	36050001	36075000	2.99656	ENSCAFG00000007521
10	6975001	7000000	2.99604	C10H12orf66
17	41850001	41875000	2.9954	-
28	26125001	26150000	2.99419	ATRNL1
13	9425001	9450000	2.99352	-
10	2600001	2625000	2.99297	ENSCAFG00000039450
10	68475001	68500000	2.99178	ENSCAFG00000003315
36	18475001	18500000	2.99	GPR155
36	18275001	18300000	2.98965	OLA1
12	31100001	31125000	2.9896	-
17	48700001	48725000	2.98941	WDR54,ENSCAFG00000008564,ENSCAFG00000008572
13	37175001	37200000	2.98889	ZC3H3
4	74600001	74625000	2.98858	-
6	32075001	32100000	2.98797	ATF7IP2
27	27925001	27950000	2.98778	PLEKHA5
13	39575001	39600000	2.98776	RF00015
17	18175001	18200000	2.98701	KLHL29
10	11950001	11975000	2.98594	-
1	51575001	51600000	2.98565	ENSCAFG00000000770
23	47775001	47800000	2.98555	RF00100
23	1300001	1325000	2.98418	-
3	63375001	63400000	2.98416	-
10	8625001	8650000	2.98362	LLPH,ENSCAFG00000000370
25	49525001	49550000	2.98321	HDAC4
3	3800001	3825000	2.98215	FBXL17
11	26150001	26175000	2.98184	-
10	5325001	5350000	2.98121	-
24	22575001	22600000	2.98107	CDK5RAP1
1	56775001	56800000	2.98003	ENSCAFG00000039536
14	11800001	11825000	2.97935	-
8	18275001	18300000	2.97792	-
5	70525001	70550000	2.97737	GAN
21	14025001	14050000	2.97627	ENSCAFG00000035062
17	57775001	57800000	2.97608	CHD1L,ENSCAFG00000034856
16	35425001	35450000	2.97575	-
7	250001	275000	2.97517	KLHL12
1	35875001	35900000	2.97491	UTRN
2	64600001	64625000	2.9744	CYLD
22	47075001	47100000	2.97338	-
20	53975001	54000000	2.97304	-
23	29650001	29675000	2.97295	NPHP3
24	37500001	37525000	2.97253	-
3	63350001	63375000	2.97243	-
14	52050001	52075000	2.97192	IFRD1
22	125001	150000	2.97005	-
13	33175001	33200000	2.96964	-
18	38925001	38950000	2.96798	-
10	10125001	10150000	2.96632	ENSCAFG00000037090
1	13650001	13675000	2.96632	-
19	1875001	1900000	2.96559	ENSCAFG00000031913,RNF150
4	59125001	59150000	2.96554	PDE6A
17	45925001	45950000	2.96537	-
32	4225001	4250000	2.96396	ANTXR2
5	77675001	77700000	2.9613	IST1,PKD1L3
17	29400001	29425000	2.96087	HEATR5B
28	1950001	1975000	2.96054	ZFAND4
19	44925001	44950000	2.96019	-
10	46225001	46250000	2.95985	DYNC2LI1
10	2700001	2725000	2.95984	LRIG3
4	79825001	79850000	2.95893	-
3	55050001	55075000	2.95795	-
4	10950001	10975000	2.95749	BICC1
18	29925001	29950000	2.95643	ENSCAFG00000006791
28	29950001	29975000	2.95639	MCMBP
17	45875001	45900000	2.95461	-
36	19750001	19775000	2.9541	LNPK
17	62700001	62725000	2.9538	-
10	7350001	7375000	2.9536	GNS
12	19900001	19925000	2.9536	IL17F,MCM3
3	68900001	68925000	2.9536	-
4	77950001	77975000	2.95162	-
36	19775001	19800000	2.95156	LNPK
5	18625001	18650000	2.95089	ENSCAFG00000026790
12	24750001	24775000	2.95062	PRIM2
22	16875001	16900000	2.94994	-
10	4750001	4775000	2.9491	-
17	38975001	39000000	2.94811	PTCD3
12	44575001	44600000	2.94797	RF00100
13	35475001	35500000	2.94628	PTK2,ENSCAFG00000033810
36	18075001	18100000	2.94573	-
3	11275001	11300000	2.94553	CHD1
4	62650001	62675000	2.94312	-
8	14925001	14950000	2.9419	-
22	44925001	44950000	2.94165	-
20	54000001	54025000	2.93976	-
17	45900001	45925000	2.93969	-
24	31950001	31975000	2.9396	SERINC3
18	42825001	42850000	2.93937	ATG13
28	1925001	1950000	2.93937	RF00026
9	46600001	46625000	2.9387	-
19	34950001	34975000	2.93711	-
2	23550001	23575000	2.93685	CCDC3
29	10825001	10850000	2.93637	-
1	59850001	59875000	2.93551	-
37	16900001	16925000	2.93525	-
9	20100001	20125000	2.93494	ENSCAFG00000014638
18	40325001	40350000	2.93409	-
7	3875001	3900000	2.93301	-
12	56000001	56025000	2.93181	ENSCAFG00000038908
8	14900001	14925000	2.93173	-
25	13425001	13450000	2.9315	ENSCAFG00000006939
17	48850001	48875000	2.9311	SLC4A5
10	19425001	19450000	2.93059	TBC1D22A
3	49800001	49825000	2.9304	AGBL1
10	3925001	3950000	2.92968	-
27	44050001	44075000	2.92967	-
14	29025001	29050000	2.92916	DGKB
30	14700001	14725000	2.92795	FBN1
10	400001	425000	2.92735	ERBB3
7	20375001	20400000	2.92618	ENSCAFG00000013837,AXDND1
6	25075001	25100000	2.92599	-
19	47300001	47325000	2.9259	-
21	30850001	30875000	2.9259	-
3	22900001	22925000	2.9257	-
3	1950001	1975000	2.92463	ENSCAFG00000035145,ENSCAFG00000039951
1	2925001	2950000	2.92424	MBP
21	44300001	44325000	2.9241	GAS2
21	14200001	14225000	2.92395	ENSCAFG00000035062
12	29950001	29975000	2.92339	ENSCAFG00000035434
17	46075001	46100000	2.92289	LRRTM4
1	55050001	55075000	2.92271	UNC93A
7	17375001	17400000	2.92108	-
10	67475001	67500000	2.92101	APLF,ENSCAFG00000003264
17	58325001	58350000	2.92098	-
6	34850001	34875000	2.92032	-
19	12600001	12625000	2.92016	-
31	275001	300000	2.91999	-
5	41275001	41300000	2.91991	MIEF2
4	76575001	76600000	2.9193	-
37	10075001	10100000	2.91891	NIF3L1
6	12125001	12150000	2.91833	-
1	115700001	115725000	2.91666	ZNF790
16	39875001	39900000	2.91662	-
1	64325001	64350000	2.91633	-
27	45100001	45125000	2.91583	-
13	14250001	14275000	2.91435	-
6	34275001	34300000	2.91348	RBFOX1
13	55175001	55200000	2.91104	-
22	29675001	29700000	2.91065	RF00001
24	7225001	7250000	2.90964	-
14	43325001	43350000	2.90844	GARS
17	30225001	30250000	2.90816	-
10	55475001	55500000	2.90414	SPTBN1
25	5850001	5875000	2.90403	-
1	73775001	73800000	2.90239	ENSCAFG00000039881,ENSCAFG00000001352
25	34850001	34875000	2.9009	SLC39A14
7	57950001	57975000	2.89968	-
36	13775001	13800000	2.89914	ABCB11
22	5575001	5600000	2.89845	COG3
7	20575001	20600000	2.89845	-
12	55975001	56000000	2.89818	-
14	33425001	33450000	2.89818	-
30	9050001	9075000	2.89745	-
10	3225001	3250000	2.89599	-
10	3650001	3675000	2.89587	-
30	19000001	19025000	2.89571	ENSCAFG00000034719
12	44600001	44625000	2.89517	-
32	21275001	21300000	2.89472	ADH4
13	35500001	35525000	2.89352	PTK2
23	32775001	32800000	2.89352	STAG1
14	50600001	50625000	2.89352	-
16	19675001	19700000	2.89247	UBE3C
16	56875001	56900000	2.89217	-
6	48600001	48625000	2.89178	-
1	17525001	17550000	2.89087	ALPK2
14	56375001	56400000	2.89082	CFTR
5	60200001	60225000	2.89011	HES2,ENSCAFG00000035676
17	48450001	48475000	2.88966	-
11	25350001	25375000	2.88909	KLHL3,cfa-mir-874
9	55150001	55175000	2.88875	SLC27A4
10	55550001	55575000	2.88865	-
3	55850001	55875000	2.88831	-
12	3825001	3850000	2.88776	-
36	4650001	4675000	2.88752	-
1	52375001	52400000	2.88702	-
3	5825001	5850000	2.88702	-
6	65025001	65050000	2.88694	-
11	19325001	19350000	2.8869	-
37	12725001	12750000	2.88684	ENSCAFG00000039612
15	57750001	57775000	2.8864	-
10	3125001	3150000	2.88629	-
28	8300001	8325000	2.88385	PLCE1
21	11625001	11650000	2.88384	-
1	22350001	22375000	2.88353	DCC
22	29650001	29675000	2.88263	-
10	3475001	3500000	2.88228	-
17	15800001	15825000	2.88118	ENSCAFG00000033215
21	19675001	19700000	2.87989	-
36	7600001	7625000	2.87975	FAP
1	41575001	41600000	2.87837	ENSCAFG00000029168
10	500001	525000	2.8782	RNF41
16	50450001	50475000	2.87815	-
10	4775001	4800000	2.87803	-
35	3400001	3425000	2.87582	ENSCAFG00000031092,BPHL
18	36075001	36100000	2.87502	-
19	45175001	45200000	2.87459	-
17	44550001	44575000	2.87447	-
9	2825001	2850000	2.87372	PGS1
27	45050001	45075000	2.87372	-
1	3225001	3250000	2.87335	-
1	109625001	109650000	2.87269	-
17	52650001	52675000	2.87169	TSHB
23	38225001	38250000	2.87161	ENSCAFG00000007883,PLS1
30	24000001	24025000	2.87147	RNF111
19	36825001	36850000	2.87039	ENSCAFG00000039329
3	55075001	55100000	2.86955	-
1	115650001	115675000	2.86951	-
10	3100001	3125000	2.86786	-
5	6400001	6425000	2.86734	-
11	24150001	24175000	2.86692	TRPC7
4	56500001	56525000	2.8667	-
12	61050001	61075000	2.86558	-
4	59100001	59125000	2.86474	PDE6A
33	2600001	2625000	2.86451	-
6	60975001	61000000	2.86156	ENSCAFG00000033600
7	34100001	34125000	2.86054	-
27	44575001	44600000	2.86002	CACNA1C
"*" means no gene colocalize with the window.
