# Supplementary material for: Whole Genome Sequencing Reveals Signatures for Artificial Selection for Different Sizes in Japanese Primitive Dog Breeds
Source: Front Genet. 2021 Jul 14;12:671686. doi: 10.3389/fgene.2021.671686 (PMC8317602; doi:10.3389/fgene.2021.671686)
Supplement: Supplementary file 3 [file Table_3.XLSX]

## Sheet: Sheet1
SUPPLEMENTARY TABLE S3 | Selective sweeps identified by XP-CLR with sliding window apporach
Chromosome	Begin	End	XP-CLR score	Genes overlapped with the window*
3	49575001	49600000	40.5761	-
20	53950001	53975000	40.0821	ACSBG2
23	29650001	29675000	38.7484	UBA5,NPHP3
30	23875001	23900000	36.4794	SLTM
14	56300001	56325000	35.3219	CFTR
24	7150001	7175000	34.4515	-
33	23675001	23700000	31.6239	-
6	32050001	32075000	30.5416	EMP2
25	26900001	26925000	29.2712	RF00001
1	73775001	73800000	27.9434	-
9	40400001	40425000	27.4519	MYO1D
16	33450001	33475000	27.1847	TEX15
18	42825001	42850000	26.7158	ARHGAP1,ATG13
35	17600001	17625000	26.5856	-
5	4150001	4175000	26.2043	-
28	14900001	14925000	25.8933	NFKB2,PSD
26	10700001	10725000	25.8921	PLBD2
36	7975001	8000000	25.1544	-
21	14000001	14025000	25.0697	-
38	16450001	16475000	25.0562	-
32	4225001	4250000	24.8172	ANTXR2
1	55050001	55075000	24.4247	UNC93A
8	34250001	34275000	24.1522	-
10	9150001	9175000	24.0608	-
13	46825001	46850000	23.7479	-
5	4175001	4200000	23.4629	-
10	12325001	12350000	23.325	PTPRB
7	53475001	53500000	23.0195	FHOD3
4	60200001	60225000	22.439	-
17	61100001	61125000	22.4282	-
31	17800001	17825000	22.4262	-
4	79825001	79850000	22.4067	-
22	42050001	42075000	22.1036	-
4	60175001	60200000	21.976	-
16	40200001	40225000	21.9272	-
12	31100001	31125000	21.8659	-
34	18200001	18225000	21.7447	MAP3K13
12	44650001	44675000	21.5246	-
8	47550001	47575000	21.2369	SYNDIG1L
2	84850001	84875000	20.6188	MTOR,RF00026
5	57825001	57850000	20.1525	PRDM16
22	23250001	23275000	20.0483	-
22	29675001	29700000	20.0104	RF00001
1	56275001	56300000	19.741	-
12	44675001	44700000	19.7322	-
31	3200001	3225000	19.6967	-
27	18625001	18650000	19.4213	ERGIC2
29	30350001	30375000	19.4178	-
12	4325001	4350000	19.348	-
25	26925001	26950000	19.0891	-
2	35925001	35950000	18.9399	-
18	6700001	6725000	18.8206	HECW1
27	35875001	35900000	18.6834	CLEC7A
5	64525001	64550000	18.3169	TRAPPC2L,GALNS,CTU2
15	41000001	41025000	18.1173	PARPBP
17	30175001	30200000	18.0955	RMDN2
16	32675001	32700000	17.8461	-
19	11175001	11200000	17.7512	-
29	26225001	26250000	17.7482	-
7	44525001	44550000	17.714	KATNAL2,PIAS2
15	47350001	47375000	17.593	-
25	46900001	46925000	17.3948	AGAP1,
9	6475001	6500000	17.3299	-
7	70250001	70275000	17.2055	DLGAP1
6	33325001	33350000	17.1823	CARHSP1,PMM2
31	25475001	25500000	17.173	-
29	29300001	29325000	17.0775	-
11	36150001	36175000	17.0167	-
19	33475001	33500000	16.7376	DPP10
37	5850001	5875000	16.7334	HECW2
17	46775001	46800000	16.3465	-
15	40275001	40300000	16.2356	UTP20
1	55000001	55025000	16.1159	-
1	59500001	59525000	15.9721	-
13	9000001	9025000	15.9593	-
2	6450001	6475000	15.8459	-
13	5475001	5500000	15.8368	RIMS2
6	32075001	32100000	15.7623	ATF7IP2
3	52950001	52975000	15.7268	-
6	32100001	32125000	15.7133	ATF7IP2
11	675001	700000	15.6165	-
5	77725001	77750000	15.5549	PKD1L3
19	40750001	40775000	15.5231	-
14	675001	700000	15.4788	OBSCN
26	8975001	9000000	15.4786	CUX2
12	56050001	56075000	15.2601	-
4	77900001	77925000	15.171	-
8	9900001	9925000	15.1685	-
4	56500001	56525000	15.0485	-
4	82175001	82200000	14.9694	-
32	21350001	21375000	14.9684	-
3	37225001	37250000	14.9517	-
34	20450001	20475000	14.8386	-
21	13925001	13950000	14.8363	-
6	53200001	53225000	14.7941	-
17	57750001	57775000	14.548	CHD1L
6	53225001	53250000	14.4231	-
7	58025001	58050000	14.3068	DSG2,DSG3
2	29975001	30000000	14.2375	IL15RA
34	34700001	34725000	14.2339	PHC3
9	23050001	23075000	14.1135	FBXL20
27	41825001	41850000	14.0954	TULP3
15	35750001	35775000	13.9426	AMDHD1,HAL
27	2125001	2150000	13.8312	EIF4B
19	34950001	34975000	13.7938	-
17	57725001	57750000	13.746	CHD1L
11	17900001	17925000	13.7416	SLC27A6
18	22050001	22075000	13.6876	-
5	77700001	77725000	13.6454	PKD1L3
34	34650001	34675000	13.5068	GPR160,PHC3
37	5825001	5850000	13.498	-
10	18825001	18850000	13.4908	-
3	325001	350000	13.4711	-
22	18125001	18150000	13.4542	-
10	2975001	3000000	13.4352	-
3	22900001	22925000	13.397	-
11	52500001	52525000	13.3899	RECK
21	19675001	19700000	13.2472	-
6	32125001	32150000	13.1895	-
12	27525001	27550000	13.1412	-
37	30325001	30350000	13.1324	-
16	19675001	19700000	13.0975	UBE3C
18	38925001	38950000	12.983	LRRC55
7	41875001	41900000	12.9433	MSTO1,SYT11,KHDC4,RF00423,RF00406,RIT1
4	72950001	72975000	12.9079	-
30	31775001	31800000	12.7865	MAP2K5
8	10725001	10750000	12.771	-
14	35950001	35975000	12.5158	-
5	77675001	77700000	12.3964	IST1,PKD1L3
21	14225001	14250000	12.3341	-
24	31950001	31975000	12.3145	TTPAL,SERINC3
9	16850001	16875000	12.2355	-
12	44100001	44125000	12.116	-
13	45900001	45925000	12.0937	SCFD2
4	18225001	18250000	12.036	-
26	13550001	13575000	12.0068	FBXW8
32	4875001	4900000	11.935	CFAP299
34	15150001	15175000	11.8866	-
4	21975001	22000000	11.8465	-
38	10700001	10725000	11.8427	-
21	13900001	13925000	11.8388	-
5	42850001	42875000	11.7422	KCNJ12
10	350001	375000	11.7305	IKZF4,RPS26
11	28300001	28325000	11.6615	-
3	63350001	63375000	11.4318	-
1	67300001	67325000	11.3576	-
28	9175001	9200000	11.3521	TCTN3
36	19725001	19750000	11.3265	LNPK
23	47575001	47600000	11.261	-
1	78875001	78900000	11.2257	-
7	29550001	29575000	11.2223	-
20	4900001	4925000	11.0528	FGD5
2	27225001	27250000	11.04	-
1	42600001	42625000	10.9636	SYNE1
9	28250001	28275000	10.9354	-
22	5500001	5525000	10.9202	ERICH6B
1	86700001	86725000	10.8755	TRPM3
11	17675001	17700000	10.8653	-
13	51150001	51175000	10.862	-
22	23225001	23250000	10.7513	-
7	26000001	26025000	10.7427	-
28	4650001	4675000	10.7113	KIF20B
1	116400001	116425000	10.6684	-
13	45875001	45900000	10.5878	SCFD2
25	1200001	1225000	10.5159	-
2	58825001	58850000	10.5076	-
1	57925001	57950000	10.4374	-
26	30000001	30025000	10.4172	CLTCL1,SLC25A1
32	21325001	21350000	10.3837	-
13	1450001	1475000	10.3682	VPS13B
15	21100001	21125000	10.3562	-
8	71200001	71225000	10.3548	MARK3,RF00015
3	12575001	12600000	10.3449	LIX1
14	21425001	21450000	10.3222	SLC25A13
7	825001	850000	10.2879	LGR6
28	24075001	24100000	10.2849	TCF7L2
28	20300001	20325000	10.2718	-
2	68300001	68325000	10.2354	AZIN2,RF00026
13	59175001	59200000	10.2129	UGT2A1
14	43325001	43350000	10.1802	GARS
19	44550001	44575000	10.1712	-
15	51950001	51975000	10.1452	DCHS2
10	13900001	13925000	10.1319	TRHDE
8	32025001	32050000	10.0485	-
5	2525001	2550000	10.0472	OPCML
8	14000001	14025000	10.0082	PSMA6
9	3950001	3975000	10.0008	MGAT5B
10	4750001	4775000	9.9955	-
25	26950001	26975000	9.92422	-
2	2575001	2600000	9.84762	PARD3
17	45900001	45925000	9.84624	-
18	36575001	36600000	9.8394	-
1	111075001	111100000	9.74717	ZNF227
8	50900001	50925000	9.74667	-
15	8775001	8800000	9.73844	GPX7
6	53300001	53325000	9.73516	-
8	33400001	33425000	9.71177	ARMH4
1	54975001	55000000	9.67999	GPR31
21	13825001	13850000	9.67298	-
17	11675001	11700000	9.65995	-
3	63025001	63050000	9.65977	-
35	4725001	4750000	9.64591	-
37	24250001	24275000	9.64136	-
16	33150001	33175000	9.60891	WRN
15	47500001	47525000	9.59081	IQCM
1	74525001	74550000	9.53901	NTRK2
10	12275001	12300000	9.5269	PTPRB
23	51600001	51625000	9.4889	RSRC1
10	12750001	12775000	9.41744	-
11	7000001	7025000	9.31761	-
2	2000001	2025000	9.27635	-
34	19600001	19625000	9.23694	-
3	5725001	5750000	9.15372	-
24	40475001	40500000	9.15094	-
5	43275001	43300000	9.09496	-
19	34925001	34950000	9.08954	-
7	53150001	53175000	9.06595	KIAA1328
2	18250001	18275000	9.01366	-
37	17250001	17275000	9.00323	-
5	42875001	42900000	9.00199	-
7	56500001	56525000	8.92361	CCDC178
27	1975001	2000000	8.91343	RARG,ITGB7,ZNF740
32	14350001	14375000	8.91191	-
20	15675001	15700000	8.77695	-
31	27400001	27425000	8.71382	PAXBP1
35	19400001	19425000	8.7134	CDKAL1
26	27950001	27975000	8.6813	BCR
20	4875001	4900000	8.66318	-
11	69175001	69200000	8.59238	-
2	33775001	33800000	8.5884	-
11	13125001	13150000	8.53568	-
1	64300001	64325000	8.52616	-
17	31075001	31100000	8.49214	SOS1,RF00026
5	57800001	57825000	8.47545	PRDM16
34	1275001	1300000	8.45136	-
24	21525001	21550000	8.44949	TM9SF4,RF00026
2	68150001	68175000	8.43634	ZNF362
1	71475001	71500000	8.40601	FANCC
37	6875001	6900000	8.3982	-
18	4150001	4175000	8.38041	-
27	44400001	44425000	8.32864	CACNA1C
21	13875001	13900000	8.29738	-
2	21825001	21850000	8.29502	-
15	57600001	57625000	8.28448	-
3	47450001	47475000	8.26814	-
15	2550001	2575000	8.25551	SMAP2
14	33675001	33700000	8.25289	-
11	24850001	24875000	8.25255	SPOCK1
37	7050001	7075000	8.1722	MOB4,RF00410
32	24475001	24500000	8.15879	CENPE
13	57050001	57075000	8.07727	-
21	750001	775000	8.0576	ARHGAP42
11	20375001	20400000	7.99101	-
13	60300001	60325000	7.9769	-
25	13200001	13225000	7.95392	RNF6
15	2250001	2275000	7.9513	NFYC
26	22575001	22600000	7.94812	RHBDD3,EWSR1
8	2850001	2875000	7.93196	TRDC,TRDV3
3	55675001	55700000	7.91336	ADAMTSL3
10	61500001	61525000	7.88942	-
7	20375001	20400000	7.88153	AXDND1
6	34275001	34300000	7.87955	RBFOX1
2	5550001	5575000	7.85197	-
1	63725001	63750000	7.84831	-
19	46000001	46025000	7.77199	GTDC1
7	56525001	56550000	7.74221	CCDC178
8	6950001	6975000	7.73525	RF00026
4	77800001	77825000	7.71686	-
15	52075001	52100000	7.7135	DCHS2
8	71100001	71125000	7.68367	EIF5,RF00400
11	350001	375000	7.64618	BTNL9
33	9800001	9825000	7.60584	-
3	250001	275000	7.58164	-
4	61300001	61325000	7.54702	ARL15
15	12225001	12250000	7.52729	AGBL4
27	18600001	18625000	7.46465	ERGIC2
22	11000001	11025000	7.45913	-
36	23025001	23050000	7.44523	ZNF385B
37	22100001	22125000	7.44471	-
1	56250001	56275000	7.44465	-
2	70275001	70300000	7.41328	-
17	48700001	48725000	7.33329	WDR54
2	21850001	21875000	7.33205	FAM107B
27	36425001	36450000	7.32846	-
7	32250001	32275000	7.29581	-
19	33400001	33425000	7.29446	-
19	27450001	27475000	7.25304	-
19	41050001	41075000	7.25113	-
5	43000001	43025000	7.22862	-
23	32875001	32900000	7.20266	STAG1
4	56475001	56500000	7.19758	-
23	925001	950000	7.19473	-
7	21000001	21025000	7.16033	RALGPS2
29	26800001	26825000	7.1539	-
17	53475001	53500000	7.14385	SLC22A15
8	1500001	1525000	7.13135	SLC24A4
37	11775001	11800000	7.08836	WDR12,CARF
11	36325001	36350000	7.08229	-
19	2150001	2175000	7.07937	TBC1D9
13	60275001	60300000	7.05715	-
2	60150001	60175000	7.05056	-
3	25001	50000	7.03005	REEP5
13	21775001	21800000	6.98996	-
29	11175001	11200000	6.98444	CHD7
28	8300001	8325000	6.97846	PLCE1
10	8025001	8050000	6.97024	MSRB3
25	26875001	26900000	6.88955	-
17	62700001	62725000	6.88705	-
16	7400001	7425000	6.88415	RF00026,TAS2R5
28	26100001	26125000	6.86381	ATRNL1
2	64450001	64475000	6.85828	-
1	18100001	18125000	6.84454	-
19	44925001	44950000	6.84453	-
1	71550001	71575000	6.83081	FANCC
13	39575001	39600000	6.78764	ATP8A1,RF00015
16	30800001	30825000	6.77201	-
21	4300001	4325000	6.76866	-
23	29675001	29700000	6.76772	NPHP3
27	44075001	44100000	6.76039	-
36	8875001	8900000	6.71905	-
11	15900001	15925000	6.71297	PHAX,TEX43
32	4750001	4775000	6.71247	CFAP299
31	25825001	25850000	6.68896	KRTAP7-1
2	52825001	52850000	6.68533	-
29	22075001	22100000	6.68423	STAU2
28	6850001	6875000	6.67647	IDE
32	20800001	20825000	6.67087	TSPAN5
7	13250001	13275000	6.63127	-
17	62400001	62425000	6.61754	-
21	14025001	14050000	6.60738	-
7	40000001	40025000	6.60683	WDR26,CNIH4
22	33250001	33275000	6.59379	-
20	54900001	54925000	6.56352	UHRF1,ARRDC5,PLIN3
15	58750001	58775000	6.53682	-
7	42575001	42600000	6.51637	KCNN3
9	1475001	1500000	6.50991	RNF213
34	19525001	19550000	6.50382	ST6GAL1
9	29825001	29850000	6.48638	-
1	116300001	116325000	6.47748	ZNF382,ZNF461
11	24325001	24350000	6.47315	-
4	55925001	55950000	6.45498	GRIA1
2	5250001	5275000	6.4535	-
6	72275001	72300000	6.41307	LRRIQ3
11	1875001	1900000	6.39896	MGAT4B,LTC4S
13	45150001	45175000	6.3755	-
9	32025001	32050000	6.34836	-
31	26150001	26175000	6.3217	TIAM1
12	6875001	6900000	6.30561	ZFAND3
29	30300001	30325000	6.30287	-
11	53425001	53450000	6.28946	ZCCHC7
19	13025001	13050000	6.28561	MFSD8,PLK4
7	10525001	10550000	6.27449	PPP2R5A
15	27200001	27225000	6.25262	-
29	31325001	31350000	6.25183	-
17	52400001	52425000	6.24907	NRAS,CSDE1
8	50700001	50725000	6.24591	-
9	55775001	55800000	6.22844	-
8	35250001	35275000	6.21659	DHRS7
11	33300001	33325000	6.19669	TYRP1
1	52375001	52400000	6.19282	-
8	2525001	2550000	6.18971	TRAV24
6	25000001	25025000	6.1808	UMOD,GP2
19	40725001	40750000	6.17993	-
19	12875001	12900000	6.16714	LARP1B
1	117600001	117625000	6.14873	-
18	15075001	15100000	6.11195	-
37	5100001	5125000	6.10159	-
18	10625001	10650000	6.09801	POU6F2
24	29125001	29150000	6.08854	TOP1
22	29525001	29550000	6.05305	LMO7
18	9850001	9875000	6.04914	CDK13
26	13075001	13100000	5.94219	-
4	76975001	77000000	5.94033	-
2	1700001	1725000	5.92412	CCNY
4	10775001	10800000	5.92153	BICC1
6	32450001	32475000	5.914	-
6	29275001	29300000	5.86565	-
9	8375001	8400000	5.86322	-
16	15300001	15325000	5.85871	GBX1
22	29925001	29950000	5.85288	-
5	81475001	81500000	5.83585	DUS2,DDX28
17	47050001	47075000	5.83268	RF00100
20	4975001	5000000	5.8269	FGD5
11	23475001	23500000	5.82323	TIFAB
21	2475001	2500000	5.82281	-
1	79475001	79500000	5.77776	-
2	69875001	69900000	5.76674	-
17	31250001	31275000	5.71248	CDKL4,MAP4K3
7	56700001	56725000	5.6987	CCDC178
8	1400001	1425000	5.69011	-
9	18775001	18800000	5.6785	CCDC43,MEIOC
16	19625001	19650000	5.67085	UBE3C
15	29125001	29150000	5.67067	C15H12orf50
21	10225001	10250000	5.6601	NAALAD2
15	47325001	47350000	5.65589	RF00026
9	1525001	1550000	5.63636	SLC26A11,SGSH,CARD14
19	3450001	3475000	5.6336	-
11	46800001	46825000	5.62934	cfa-mir-876
1	73875001	73900000	5.60671	AGTPBP1
1	118975001	119000000	5.60426	WDR88
35	4000001	4025000	5.5888	-
2	53825001	53850000	5.57703	-
17	38975001	39000000	5.57468	PTCD3
19	11200001	11225000	5.57229	-
33	14950001	14975000	5.5634	-
22	575001	600000	5.55145	SERPINE3,INTS6
5	42975001	43000000	5.54463	-
29	17325001	17350000	5.5295	-
7	5125001	5150000	5.52742	DENND1B
11	41150001	41175000	5.50989	MTAP
11	46900001	46925000	5.5035	-
18	425001	450000	5.49459	-
18	10875001	10900000	5.49352	VPS41
15	24050001	24075000	5.48918	-
22	42100001	42125000	5.48634	-
19	44875001	44900000	5.48299	-
3	825001	850000	5.48085	-
25	16725001	16750000	5.477	MICU2
11	55225001	55250000	5.4527	-
10	59100001	59125000	5.43941	-
5	60200001	60225000	5.41284	HES2,ACOT7
34	18650001	18675000	5.40818	TRA2B
3	8975001	9000000	5.40738	-
2	22400001	22425000	5.39911	-
19	43300001	43325000	5.39202	LRP1B
4	21350001	21375000	5.38381	EIF4EBP2,NODAL
10	7300001	7325000	5.38143	-
16	41350001	41375000	5.38139	-
10	15975001	16000000	5.3769	GLIPR1
7	45825001	45850000	5.35154	-
14	5075001	5100000	5.35018	PLXNA4
22	28025001	28050000	5.33486	KLF12
4	77650001	77675000	5.33472	-
14	27950001	27975000	5.33087	-
3	52900001	52925000	5.32289	-
13	49275001	49300000	5.32023	-
23	1425001	1450000	5.30073	PYGB
18	25775001	25800000	5.29664	CEND1
5	40550001	40575000	5.28306	ALDH3A2
10	25001	50000	5.2465	-
27	44850001	44875000	5.20504	HDHD5,RF00019
24	28125001	28150000	5.20083	-
36	9925001	9950000	5.18807	COBLL1
7	800001	825000	5.18367	LGR6
12	30875001	30900000	5.16463	-
13	55200001	55225000	5.158	-
29	32525001	32550000	5.14503	WWP1
15	10975001	11000000	5.13416	ELAVL4
21	35600001	35625000	5.13278	-
26	15650001	15675000	5.13174	TMEM233
17	30500001	30525000	5.12557	-
8	28400001	28425000	5.11951	-
2	6200001	6225000	5.10679	-
16	51125001	51150000	5.10475	-
7	16475001	16500000	5.10105	LAMC1
14	50625001	50650000	5.09235	-
32	5950001	5975000	5.08184	-
36	19050001	19075000	5.0674	ATF2
15	50275001	50300000	5.06582	FBXW7
1	67450001	67475000	5.06445	-
5	3400001	3425000	5.05645	-
11	15850001	15875000	5.05588	ALDH7A1
28	12100001	12125000	5.04498	-
11	65050001	65075000	5.0418	AKAP2
11	18875001	18900000	5.04128	-
11	21725001	21750000	5.0164	FSTL4
2	6950001	6975000	5.0142	ABI1
22	24900001	24925000	5.00923	-
24	39600001	39625000	5.00479	-
15	45000001	45025000	4.99754	-
11	52475001	52500000	4.99385	-
17	31825001	31850000	4.98833	-
25	19825001	19850000	4.96843	-
18	49550001	49575000	4.96725	-
36	28600001	28625000	4.96066	-
11	14625001	14650000	4.95919	-
15	2350001	2375000	4.95647	RIMS3
27	12475001	12500000	4.94213	-
7	13450001	13475000	4.94123	TOR1AIP1
12	71400001	71425000	4.93871	-
22	46400001	46425000	4.93361	DNAJC3,UGGT2
2	61350001	61375000	4.93191	-
14	20375001	20400000	4.92572	PPP1R9A
7	600001	625000	4.92189	PPP1R12B
1	38850001	38875000	4.9211	-
10	18750001	18775000	4.9185	-
8	31575001	31600000	4.91729	-
18	10275001	10300000	4.90672	POU6F2
4	41675001	41700000	4.90645	-
7	16700001	16725000	4.88945	NMNAT2
1	51850001	51875000	4.87185	QKI
17	30100001	30125000	4.86771	-
33	5400001	5425000	4.86277	-
9	31825001	31850000	4.85824	-
11	52875001	52900000	4.84697	-
11	46700001	46725000	4.84147	-
2	6675001	6700000	4.83052	-
16	10825001	10850000	4.82943	DGKI
8	62250001	62275000	4.82419	-
1	107075001	107100000	4.82118	CCDC155
2	18300001	18325000	4.82022	-
14	54800001	54825000	4.79708	-
24	43550001	43575000	4.78293	MIR296
15	3400001	3425000	4.77661	MACF1
1	67600001	67625000	4.77569	LAMA2
31	16750001	16775000	4.77446	-
35	23900001	23925000	4.76459	-
1	63800001	63825000	4.7618	-
32	16975001	17000000	4.74329	-
9	29375001	29400000	4.74114	-
2	74250001	74275000	4.73341	MAN1C1
19	3700001	3725000	4.73264	-
4	82200001	82225000	4.73043	-
34	32350001	32375000	4.7297	SERPINI2,WDR49
1	66775001	66800000	4.72145	PTPRK
21	48700001	48725000	4.70914	METTL15
8	64025001	64050000	4.69553	-
22	47075001	47100000	4.69528	-
2	15075001	15100000	4.6934	ARHGAP12
2	62250001	62275000	4.68837	AKTIP,RBL2
11	11150001	11175000	4.68305	-
25	5900001	5925000	4.68252	-
38	21775001	21800000	4.67106	-
1	4275001	4300000	4.66937	-
18	4475001	4500000	4.66865	-
13	36525001	36550000	4.66674	TSNARE1
2	64150001	64175000	4.65748	-
20	24975001	25000000	4.64695	LRIG1
7	42675001	42700000	4.63714	KCNN3
36	11550001	11575000	4.63665	SCN7A
12	29950001	29975000	4.62444	-
14	1675001	1700000	4.60547	-
3	55850001	55875000	4.60424	-
2	59200001	59225000	4.5928	-
24	13525001	13550000	4.57745	PLCB1
33	23650001	23675000	4.57006	GSK3B
12	53925001	53950000	4.56876	-
8	27875001	27900000	4.56449	-
35	2900001	2925000	4.55988	-
18	25525001	25550000	4.55851	B4GALNT4,PKP3,SIGIRR
28	11750001	11775000	4.55605	HPSE2
12	34825001	34850000	4.55048	-
8	18175001	18200000	4.526	-
13	3525001	3550000	4.52353	-
31	38450001	38475000	4.5232	UBE2G2
36	18325001	18350000	4.5161	OLA1
15	20250001	20275000	4.50312	-
29	26150001	26175000	4.48991	-
2	63425001	63450000	4.48559	-
6	38825001	38850000	4.48145	PKD1
28	9150001	9175000	4.47736	TCTN3
7	15775001	15800000	4.47307	CE9
19	44825001	44850000	4.46797	-
1	71525001	71550000	4.44895	FANCC
23	51525001	51550000	4.44525	RSRC1
2	63025001	63050000	4.44057	TOX3
6	64675001	64700000	4.43987	-
8	38750001	38775000	4.43301	-
15	50250001	50275000	4.4316	FBXW7
35	19425001	19450000	4.42793	CDKAL1
28	11275001	11300000	4.4097	-
29	5625001	5650000	4.40481	TCEA1
13	3250001	3275000	4.40156	GRHL2
34	11025001	11050000	4.39131	-
19	42000001	42025000	4.35988	-
7	43750001	43775000	4.358	SMAD2
1	42725001	42750000	4.34469	SYNE1
10	8125001	8150000	4.34427	-
29	10825001	10850000	4.34242	-
6	29400001	29425000	4.32519	-
38	3275001	3300000	4.31985	-
28	5725001	5750000	4.31943	-
3	16225001	16250000	4.3119	-
8	2625001	2650000	4.30456	TRAV34
14	28300001	28325000	4.30247	-
7	72275001	72300000	4.2907	-
6	29375001	29400000	4.28112	-
11	1475001	1500000	4.27504	MAPK9,RF00026
29	25525001	25550000	4.26982	-
28	12125001	12150000	4.26695	-
12	1175001	1200000	4.26383	CSNK2B,ABHD16A,LY6G6D,LY6G6C
11	46775001	46800000	4.24872	-
26	21525001	21550000	4.24612	TTC28
28	12525001	12550000	4.24449	-
36	15925001	15950000	4.2426	DCAF17
11	16725001	16750000	4.23964	CTXN3
14	750001	775000	4.23813	OBSCN
6	53450001	53475000	4.22828	-
32	175001	200000	4.20579	CDKL2,RF00100
27	3300001	3325000	4.20204	-
7	9875001	9900000	4.19417	-
29	17100001	17125000	4.19405	-
8	20175001	20200000	4.19395	-
21	950001	975000	4.18742	-
17	45925001	45950000	4.17923	-
18	13600001	13625000	4.16445	PIK3CG
9	1975001	2000000	4.15007	-
10	18775001	18800000	4.14749	-
13	38150001	38175000	4.1397	ZNF16
9	52900001	52925000	4.1304	NUP214
38	15700001	15725000	4.13017	-
20	44525001	44550000	4.12383	ELL
32	23400001	23425000	4.1197	BANK1
15	6150001	6175000	4.11936	AGO3
19	44900001	44925000	4.1192	-
19	49450001	49475000	4.11231	-
8	33825001	33850000	4.11111	KIAA0586
38	1925001	1950000	4.11035	cfa-mir-135b
9	27000001	27025000	4.10418	NME1,MBTD1
13	45925001	45950000	4.10204	SCFD2
4	70350001	70375000	4.09986	LIFR,RF00004
29	12825001	12850000	4.08379	-
11	42425001	42450000	4.08313	-
20	4275001	4300000	4.07848	TMEM43
11	38350001	38375000	4.07433	ADAMTSL1
2	6700001	6725000	4.06808	-
34	34675001	34700000	4.06519	PHC3
11	52925001	52950000	4.06258	-
21	4350001	4375000	4.05538	-
36	18550001	18575000	4.04046	RF00026
6	30450001	30475000	4.04038	SNX29
22	6650001	6675000	4.03908	-
2	18525001	18550000	4.0355	NSUN6,CACNB2
38	5375001	5400000	4.03267	-
22	8100001	8125000	4.02567	FAM216B
5	39550001	39575000	4.01326	CENPV
9	7025001	7050000	4.01218	-
22	8050001	8075000	4.00747	FAM216B
13	45125001	45150000	4.00711	-
36	24550001	24575000	4.00115	-
14	38050001	38075000	3.99524	-
11	11300001	11325000	3.99442	-
8	12675001	12700000	3.97776	NPAS3
5	56400001	56425000	3.97338	TNFRSF4,SDF4,B3GALT6
4	54900001	54925000	3.97138	GEMIN5
17	46075001	46100000	3.96726	LRRTM4
14	4500001	4525000	3.96714	CHCHD3
28	8325001	8350000	3.96181	PLCE1
7	67125001	67150000	3.95245	THOC1
29	6000001	6025000	3.94284	-
24	43200001	43225000	3.9385	VAPB
15	5775001	5800000	3.93628	-
8	71275001	71300000	3.92923	MARK3,TRMT61A
29	9175001	9200000	3.92594	-
11	57775001	57800000	3.92099	-
7	43675001	43700000	3.92042	-
15	23200001	23225000	3.89804	-
27	40325001	40350000	3.89514	RAD51AP1,C27H12orf4
27	41100001	41125000	3.89208	CRACR2A
2	26075001	26100000	3.88768	-
38	525001	550000	3.87524	-
13	16150001	16175000	3.85828	EIF3H
12	45475001	45500000	3.85662	NT5E
25	16550001	16575000	3.85434	-
8	59825001	59850000	3.8516	EML5,ZC3H14
29	22900001	22925000	3.83925	-
23	32825001	32850000	3.83629	STAG1
8	19900001	19925000	3.83474	-
3	91250001	91275000	3.82743	LCORL
1	66675001	66700000	3.82703	PTPRK
7	39750001	39775000	3.82144	CNIH3
8	2575001	2600000	3.81501	TRAV29DV5
1	57975001	58000000	3.80835	-
16	21450001	21475000	3.80306	PSD3
33	27375001	27400000	3.80232	KALRN
1	42775001	42800000	3.79477	SYNE1
6	37775001	37800000	3.79361	ZNF597
2	5200001	5225000	3.79104	-
4	50001	75000	3.78928	IFIT2
12	45325001	45350000	3.78427	-
19	40675001	40700000	3.77671	HNMT
32	4725001	4750000	3.77653	CFAP299
25	16750001	16775000	3.76886	MICU2
11	46675001	46700000	3.75225	-
6	38475001	38500000	3.75018	-
12	27300001	27325000	3.7413	-
24	43850001	43875000	3.73733	-
17	40500001	40525000	3.73677	-
12	6900001	6925000	3.73642	ZFAND3
36	7675001	7700000	3.73633	IFIH1
35	1850001	1875000	3.73216	-
18	33650001	33675000	3.73157	ABTB2,LMO2,NAT10
4	78500001	78525000	3.71442	-
19	39700001	39725000	3.71408	-
7	14125001	14150000	3.7106	-
19	27750001	27775000	3.7098	-
33	23500001	23525000	3.70603	GSK3B
27	2000001	2025000	3.70599	ZNF740,CSAD
1	112375001	112400000	3.70421	-
28	28475001	28500000	3.703	-
16	1675001	1700000	3.70033	-
34	18725001	18750000	3.69536	ETV5
4	31700001	31725000	3.69334	-
4	56375001	56400000	3.68712	-
16	40625001	40650000	3.68397	MTMR7
28	14925001	14950000	3.68061	FBXL15,CUEDC2,cfa-mir-146b
11	57750001	57775000	3.67818	-
29	29175001	29200000	3.6767	RF00004
12	24900001	24925000	3.67331	-
9	54950001	54975000	3.66625	WDR34,SPTAN1
24	13800001	13825000	3.66578	-
12	55950001	55975000	3.66525	-
8	64275001	64300000	3.6646	SYNE3
11	51025001	51050000	3.66153	NUDT2
8	42075001	42100000	3.66122	-
2	81800001	81825000	3.65834	FBLIM1
12	38750001	38775000	3.65616	-
21	5850001	5875000	3.65311	SESN3
22	1275001	1300000	3.64714	-
11	35050001	35075000	3.64659	-
27	40950001	40975000	3.64239	-
1	107400001	107425000	3.64226	RUVBL2,GYS1,FTL,BAX
4	1325001	1350000	3.64071	-
7	26400001	26425000	3.6394	SUCO
13	39825001	39850000	3.63056	GRXCR1
37	1225001	1250000	3.62192	NAB1
26	7775001	7800000	3.62114	ANAPC5
4	36025001	36050000	3.6187	LMAN2,MXD3
14	45200001	45225000	3.60668	BBS9
20	4150001	4175000	3.60581	RF00026
19	1875001	1900000	3.60508	RNF150
14	1300001	1325000	3.605	-
20	15375001	15400000	3.60461	-
1	2350001	2375000	3.59527	-
18	41550001	41575000	3.59496	OR4B1,OR4S2
9	49050001	49075000	3.58624	GPSM1,SEC16A,INPP5E,PMPCA
22	5475001	5500000	3.58577	ERICH6B
12	66575001	66600000	3.58299	FIG4
5	57900001	57925000	3.57621	PRDM16
23	6150001	6175000	3.5728	-
2	6425001	6450000	3.57222	-
26	8925001	8950000	3.57061	CUX2
12	21850001	21875000	3.56857	TINAG
27	2050001	2075000	3.56619	SOAT2,IGFBP6
15	59450001	59475000	3.56338	NAF1
12	37625001	37650000	3.54127	-
36	18725001	18750000	3.54107	CHRNA1
12	7025001	7050000	3.53961	ZFAND3
16	41450001	41475000	3.53611	-
27	27700001	27725000	3.53563	AEBP2
25	13825001	13850000	3.53393	ATP8A2
22	850001	875000	3.53009	-
13	25375001	25400000	3.52418	-
2	58675001	58700000	3.52189	-
11	54325001	54350000	3.51356	SHB
5	41725001	41750000	3.51316	RAI1
30	23675001	23700000	3.50451	ADAM10
34	19100001	19125000	3.5026	-
1	99075001	99100000	3.49862	IARS
27	29175001	29200000	3.49604	-
9	2150001	2175000	3.4953	-
34	17975001	18000000	3.49116	C34H3orf70
1	51575001	51600000	3.48743	-
2	1975001	2000000	3.48576	CUL2
14	43300001	43325000	3.48543	GARS
9	7375001	7400000	3.4807	-
22	24000001	24025000	3.4758	-
5	18400001	18425000	3.47364	-
1	96875001	96900000	3.46701	SECISBP2
6	29250001	29275000	3.46344	-
7	550001	575000	3.46234	PPP1R12B
8	6125001	6150000	3.45588	NOVA1
16	2250001	2275000	3.45215	-
13	3650001	3675000	3.45065	-
26	30675001	30700000	3.44632	PI4KA,SERPIND1
22	47125001	47150000	3.44579	-
11	100001	125000	3.44257	MGAT1
27	7100001	7125000	3.4353	RPAP3
27	28550001	28575000	3.43506	PIK3C2G
11	53200001	53225000	3.42232	PAX5
35	14450001	14475000	3.42232	-
25	1950001	1975000	3.42158	-
4	79000001	79025000	3.4208	-
20	4175001	4200000	3.41238	-
8	5275001	5300000	3.40763	-
26	30800001	30825000	3.40431	HIC2
7	65725001	65750000	3.39758	-
24	46275001	46300000	3.39433	OSBPL2
18	55775001	55800000	3.39374	-
8	57975001	58000000	3.39324	-
11	53450001	53475000	3.39204	ZCCHC7
9	21475001	21500000	3.39007	-
4	10325001	10350000	3.38727	-
34	21325001	21350000	3.38716	-
12	26875001	26900000	3.38489	LGSN
1	22050001	22075000	3.37927	DCC
11	36175001	36200000	3.37813	-
3	9750001	9775000	3.37758	ST8SIA4
34	24750001	24775000	3.37468	HRASLS
16	3075001	3100000	3.36004	-
10	56425001	56450000	3.3594	PPP4R3B
16	42275001	42300000	3.35397	-
19	1825001	1850000	3.34557	RNF150
4	65975001	66000000	3.34289	-
18	34325001	34350000	3.33648	HIPK3
10	7650001	7675000	3.33344	WIF1
28	125001	150000	3.33136	PTPN20
29	17425001	17450000	3.33007	-
8	65950001	65975000	3.32875	-
19	12375001	12400000	3.32489	-
27	41025001	41050000	3.31932	PARP11
17	61500001	61525000	3.31891	-
28	13125001	13150000	3.3095	SCD
3	7175001	7200000	3.30781	-
4	54925001	54950000	3.30721	GEMIN5,CNOT8
9	2600001	2625000	3.30553	-
1	109625001	109650000	3.30531	CCDC61
29	6275001	6300000	3.29452	RP1
36	23250001	23275000	3.28335	-
10	675001	700000	3.28192	TIMELESS
5	60100001	60125000	3.26512	HES2,RNF207,GPR153
10	56825001	56850000	3.25996	-
3	11850001	11875000	3.25576	-
24	29300001	29325000	3.24943	-
1	46950001	46975000	3.24917	ZDHHC14
33	23525001	23550000	3.23802	GSK3B
29	12625001	12650000	3.2377	-
3	29175001	29200000	3.23747	WDR41
27	43775001	43800000	3.23024	ADIPOR2
2	29775001	29800000	3.22785	-
28	11225001	11250000	3.2163	CRTAC1
9	6125001	6150000	3.2124	TTYH2
7	70525001	70550000	3.18227	-
4	73625001	73650000	3.18058	-
22	28100001	28125000	3.17519	KLF12
2	6900001	6925000	3.17465	ACBD5
18	475001	500000	3.17286	-
2	7300001	7325000	3.16715	-
28	10050001	10075000	3.16247	PIK3AP1
9	37325001	37350000	3.15814	SYNRG,RF00001
1	200001	225000	3.15765	-
22	22125001	22150000	3.15417	-
15	21325001	21350000	3.14942	-
6	42775001	42800000	3.14926	WDR47
17	46050001	46075000	3.14813	-
20	52700001	52725000	3.1453	CCL25,FBN3
12	44175001	44200000	3.14382	CYB5R4
5	40575001	40600000	3.14286	ALDH3A2
2	17975001	18000000	3.13745	MPP7
8	24025001	24050000	3.12977	MDGA2
27	5425001	5450000	3.12471	-
30	21425001	21450000	3.12159	RFX7
8	41725001	41750000	3.12128	ZFYVE26
11	51525001	51550000	3.11843	PHF24
27	1950001	1975000	3.11189	RARG
10	15800001	15825000	3.11069	KCNC2
22	46550001	46575000	3.10795	UGGT2
17	61525001	61550000	3.10561	C17H1orf68
13	1675001	1700000	3.10089	VPS13B
16	6450001	6475000	3.09937	TAS2R39
7	575001	600000	3.09905	PPP1R12B
10	57725001	57750000	3.09733	-
14	1775001	1800000	3.09689	-
7	20575001	20600000	3.09093	-
21	21575001	21600000	3.0891	MYO7A
17	31350001	31375000	3.08804	MAP4K3
28	13175001	13200000	3.08157	WNT8B
10	150001	175000	3.08057	SARNP
20	41925001	41950000	3.07727	PTH1R,MYL3
12	10425001	10450000	3.07532	PGC
14	37850001	37875000	3.07529	-
2	33750001	33775000	3.07212	-
"*" means no gene colocalize with the window.
